# Supplementary material for: Dynamic connectedness and spillovers between Islamic and conventional stock markets: time- and frequency-domain approach in COVID-19 era
Source: Heliyon. 2022 Mar 31;8(4):e09215. doi: 10.1016/j.heliyon.2022.e09215 (PMC8991294; doi:10.1016/j.heliyon.2022.e09215)
Supplement: Data [file mmc2.csv]

Date	Bahrain	Bangladesh	Egypt	India	Indonesia	Iraq	Jordan	Kazastan	Kuwait	Malaysia	Morocco	Oman	Pakistan	Palestine	Qatar	Saudi	UAE	rBahrain	rBangladesh	rEgypt	rIndia	rIndonesia	rIraq	rJordan	rKazastan	rKuwait	rMalaysia	rMorocco	rOman	rPakistan	rPalestine	rQatar	rSaudi	rUAE	Canada	France	Germany	Italy	Japan	UK	USA	rCanada	rFrance	rGermany	rItaly	rJapan	rUK	rUSA
2015-11-24	3272.712766	59.09090343	807.3505136	45.4307021	0.06912995	0.637675305	2833.568406	3.009960613	14284.80494	394.6417226	908.1363254	14935.09702	318.4332931	726.5303244	2915.32967	1920.56	1148.664398	0.001862706	-0.001931834	-0.020325927	-3.10E-05	0.002484686	-0.035189824	-0.000995025	0.002913466	-0.001497566	0.016173093	6.90E-05	-0.003409072	-0.004356044	0.007717381	-0.006007288	0.00731484	-0.007535888	10074.25802	5134.080228	11645.79275	1162.1917	1385.7579	941.7577233	2089.14	0.000789306	-0.022107293	-0.020321547	-0.012347056	0.004400333	-0.018570693	-1.44E-05
2015-12-08	3210.824468	58.77841464	843.9076013	44.4772181	0.067360832	0.642788916	2871.650212	2.911607608	14280.17122	391.7943903	910.2150619	14222.47768	316.2245446	746.4174894	2773.766484	1864.384	1119.199455	-0.010522033	-0.002840385	-0.025336147	-0.011359553	-0.019186299	-0.006083616	0.002951306	-0.008301833	-0.005363886	-0.012389015	0.001264306	-0.012484602	0.006786648	0.00098308	-0.031390373	-0.02476294	-0.023902725	9510.907485	5091.52275	11607.54	1170.412	1348.9591	915.1639175	2063.59	-0.04878208	-0.009488591	-0.009807363	-0.021573821	-0.001874725	-0.022098215	-0.013525167
2015-12-10	3228.005319	58.59116558	847.7506999	44.30484531	0.066841945	0.653281278	2905.500705	2.844105849	14140.46121	386.7800587	901.6092094	14177.50984	319.4949887	749.4781382	2751.324176	1853.066667	1112.683458	0.00533665	-0.003190762	0.004543595	-0.003883059	-0.007732919	0.016191393	0.011718884	-0.023456642	-0.00983167	-0.01288098	-0.009499726	-0.003166753	0.010289043	0.004092068	-0.008123824	-0.006088779	-0.00583903	9548.554871	5072.146158	11598.4091	1168.9923	1339.8142	918.9777327	2052.23	0.001086924	-0.00033272	0.000790575	-0.007349875	-0.005320739	-0.007675307	0.002248864
2015-12-15	3183.670213	57.7660355	820.0463178	44.2945012	0.065186321	0.653632643	2943.582511	2.732750333	13968.76237	376.9663182	895.5035548	13954.88131	309.9311034	752.8349788	2689.505495	1805.741333	1093.238938	-0.008020811	-0.004016394	0.001981488	0.009858329	0.011411943	0.004284182	0.003359735	-0.029454615	0.002955056	0.000372829	-0.006048386	-0.007068283	-0.009463227	-0.000973746	0.00481453	0.012670888	-0.002813032	9404.258262	5071.2256	11484.96762	1158.9376	1304.4567	900.2269609	2043.41	0.010374631	0.017797636	0.014258982	0.004096867	-0.037186213	-0.002321806	0.015306849
2015-12-22	3163.643617	58.78045144	864.4547685	45.43937056	0.069180734	0.659386479	2939.351199	2.497164299	13966.86005	382.1090571	896.7119723	14091.16326	311.370563	753.9351199	2795.274725	1879.192	1146.126617	-0.000210145	0.003594173	0.000966761	-0.003069375	0.018686909	0.004010596	-0.001438504	-0.0236096	0.002290526	0.009125451	0.002142335	0.002542909	-0.000390995	-0.00050498	0.026773441	0.016720608	0.004261708	9387.14214	5002.43552	11487.279	1153.4901	1341.0996	896.0524971	2038.97	0.00505998	-0.001896519	-0.000674926	0.00240221	0.002717432	-0.000632166	0.016526441
2016-01-05	3218.164894	59.17078912	896.6922777	45.56085698	0.068877826	0.644011845	2980.253879	2.572365519	13807.45835	383.5808866	888.1730646	14088.77052	314.3676913	745.6699577	2736.173077	1798.176	1166.385296	0.017086882	0.006618652	0.036613763	0.002670026	-0.004388116	-0.023592707	0.013819615	0.029670103	-0.011478478	0.003844458	-0.009568093	-0.000169819	0.009579568	-0.01102323	-0.021370136	-0.044069079	0.017521378	9235.928229	4876.137198	11079.23346	1125.319	1334.1889	891.6722081	2016.71	-0.024510126	-0.04689364	-0.057742991	-0.038676566	-0.016590651	-0.037976161	-0.022868251
2016-01-12	3181.356383	59.50468893	825.555	43.75387008	0.068777044	0.621313622	2987.306065	2.40604685	13305.90477	372.4038571	891.1078433	13756.51826	307.5596348	747.5317348	2603.596154	1618.333333	1096.054459	-0.011503647	0.005627122	-0.082656859	-0.04046888	-0.001464271	-0.035881137	0.002363508	-0.066840821	-0.037001002	-0.029571613	0.00329884	-0.023865296	-0.021894289	0.002493673	-0.049666631	-0.105376005	-0.0621926	8679.175142	4744.8135	10820.21195	1085.2356	1256.2369	845.7534297	1938.68	-0.013369743	0.008023303	0.011418116	-0.002877075	-0.033325409	-0.01231835	0.00862541
2016-01-13	3195.638298	59.71599931	792.4667164	43.75830932	0.069269959	0.605984479	2985.895628	2.325937491	13283.3896	375.0947705	889.9066389	13521.79601	306.4935368	750.3949224	2583.895604	1610.141333	1094.682097	0.004479207	0.003544865	-0.040905381	0.000101454	0.007141294	-0.024981608	-0.000472255	-0.03386191	-0.001693552	0.007199813	-0.001348899	-0.017209864	-0.003472335	0.003822872	-0.007595441	-0.005074853	-0.001252877	8484.078076	4750.322304	10773.77434	1097.74	1288.3827	853.1729727	1890.28	-0.022735255	0.001160342	-0.004300983	0.011456415	0.025267046	0.008734446	-0.025282363
2016-01-14	3193.909574	59.76664779	748.0874204	43.12925999	0.068586027	0.605184842	2992.947814	2.277014991	13076.0589	372.0820046	894.0060046	13296.64471	299.6691583	753.0465444	2523.384615	1556.834667	1076.950306	-0.00054111	0.000847796	-0.057630663	-0.014479869	-0.009922494	-0.001320438	0.002359048	-0.021257809	-0.015731359	-0.008064443	0.004595935	-0.016791177	-0.022517608	0.003527407	-0.023697083	-0.033667259	-0.016330743	8589.35385	4698.031077	10668.82206	1079.2182	1258.8696	849.2263978	1921.84	0.012332273	-0.011068968	-0.009789217	-0.017016631	-0.023173535	-0.004636494	0.016558094
2016-01-19	3127.021277	59.80291093	778.6731123	41.92485847	0.067857934	0.605960056	2977.433004	2.218455291	12620.64045	373.2462772	897.4208331	12956.09589	296.3325056	756.3751763	2468.818681	1532.373333	1059.017018	-0.017293635	0.001956104	0.025920457	0.013649436	0.008657525	0.007023105	0.004272496	-0.027957188	0.005503645	0.011237501	0.001433178	2.01E-06	0.01491667	0.004092125	0.053680419	0.039268605	0.024534624	8243.862903	4643.092168	10503.06343	1036.4647	1248.3043	825.368924	1881.33	-0.007910238	0.010418632	0.00815995	-0.021057433	-0.015664801	0.00170169	0.00053168
2016-01-20	3107.952128	59.434646	737.8025091	40.93873409	0.06666825	0.554427676	2959.09732	2.145882976	12391.36284	368.2088025	901.7318285	12719.60509	293.3452411	753.596615	2387.18956	1455.957333	1025.906059	-0.006116853	-0.006177015	-0.053915147	-0.023802273	-0.017687486	-0.088877702	-0.006177259	-0.033260027	-0.01833392	-0.013588287	0.00479226	-0.018421891	-0.010131941	-0.003680287	-0.033623012	-0.051154086	-0.031764954	8173.298827	4499.082965	10243.46175	987.337	1218.6006	800.7039733	1859.33	-0.008596432	-0.031506969	-0.025027346	-0.048559455	-0.024082919	-0.03033916	-0.011762766
2016-01-21	3099.707447	59.33540301	729.7221784	40.82102791	0.066517462	0.551942332	2957.686883	2.133609183	12298.62937	365.2983457	896.0997877	12658.09616	293.0600487	751.5937941	2358.244505	1456.96	1017.549353	-0.002656294	-0.001671179	-0.011012302	-0.00287932	-0.002264328	-0.004492797	-0.000476758	-0.005736114	-0.007511862	-0.00793577	-0.006265391	-0.004847488	-0.00097268	-0.002661221	-0.012199269	0.000688428	-0.008179041	8429.06366	4582.03152	10429.13249	1017.3213	1174.5753	812.6533707	1868.99	0.030813093	0.018268873	0.017963467	0.029916855	-0.036796516	0.014813353	0.00518197
2016-01-27	3081.356383	58.43533626	761.2760114	41.79443843	0.068962634	0.535240748	3016.925247	2.202524323	12365.81578	383.3055327	894.3559193	12884.31379	296.4663803	748.4908322	2466.895604	1519.616	1042.292716	-0.005937851	-0.015285363	0.042332104	0.02356594	0.036100322	-0.030726928	0.019830678	0.031789124	0.005448051	0.048118001	-0.001947961	0.017713563	0.011556291	-0.004137055	0.045043031	0.042105598	0.02402568	8776.692902	4769.335968	10758.23682	1028.4629	1247.898	848.7742549	1882.95	0.001772388	0.010085835	0.010589441	-0.001807182	0.026400953	0.00370366	-0.010922894
2016-01-28	3116.037234	58.28003057	764.6394292	41.63152317	0.068962121	0.534752266	3018.335684	2.303789715	12468.19132	388.5262657	900.9276982	13046.94185	297.2803045	749.3229901	2547.255495	1567.994667	1064.789653	0.011192193	-0.002661274	0.004408401	-0.00390563	-7.44E-06	-0.000913056	0.000467399	0.044951347	0.008244833	0.013528369	0.007321192	0.012543179	0.002741656	0.001111163	0.032055983	0.031339849	0.021354449	8963.503702	4712.451048	10510.04498	1001.5694	1240.205	851.6818095	1893.36	0.021061515	-0.01199892	-0.023340212	-0.026497188	-0.006183847	0.003419738	0.005513333
2016-02-02	3163.989362	58.36641057	767.3642869	41.90692563	0.070000162	0.542078505	3026.798307	2.396226939	12791.95813	392.912656	904.0820408	13503.35633	304.6572612	749.5486601	2646.516484	1566.450667	1113.312457	0.01527161	0.001481057	0.003557251	0.006593454	0.014940173	0.013607249	0.002799815	0.039339922	0.025635996	0.011226562	0.003495101	0.034384506	0.024511931	0.00030112	0.038227738	-0.000985182	0.044562496	8870.221715	4677.688681	10461.53758	986.7522	1278.4384	848.4903315	1903.03	-0.031572076	-0.030672022	-0.022494943	-0.029381224	0.020877172	-0.01140824	-0.019364324
2016-02-03	3142.207447	58.150887	774.7472332	41.25704745	0.069370168	0.542993857	3032.440056	2.397020181	12765.45928	387.0379147	905.491845	13434.46113	305.8012545	749.1960508	2606.239011	1580.629333	1104.040844	-0.006908126	-0.00369943	0.009575187	-0.015629157	-0.009040637	0.001687173	0.001862198	0.000330983	-0.002073673	-0.015064679	0.001558162	-0.00511514	0.003747985	-0.00047054	-0.015336051	0.009010741	-0.008362823	9143.26581	4621.335368	10315.08871	972.5918	1262.096	850.3277993	1912.53	0.030317839	-0.012120412	-0.014097697	-0.014454477	-0.012865502	0.002163232	0.00497962
2016-02-04	3130.691489	58.13615095	792.177364	41.57727348	0.071160562	0.549061615	3000	2.375882745	13024.11946	398.9333012	920.9629897	13629.46915	311.6205316	754.583921	2660.335165	1592.818667	1127.507148	-0.003671658	-0.000253443	0.022248486	0.007731762	0.025481841	0.01111266	-0.010755306	-0.008857324	0.020059952	0.030271579	0.016941579	0.014411166	0.018850807	0.0071658	0.020543927	0.007682114	0.021032189	9293.925064	4738.490718	10526.19922	992.7493	1255.8839	859.6914025	1915.45	0.016343337	0.025034967	0.020259567	0.020513698	-0.004934203	0.010951569	0.001525609
2016-02-10	3108.510638	58.11217308	774.2728171	40.59168881	0.073354011	0.543049645	3002.820874	2.485695258	12990.43061	399.2740075	931.2195013	14032.4892	307.2155062	754.7249647	2642.714286	1555.445333	1117.63921	-0.007110186	-0.000412528	-0.022861023	-0.023990371	0.030358426	-0.011009924	0.00093985	0.045183352	-0.002590002	0.000853679	0.011075168	0.029141	-0.014236727	0.000186898	-0.006645589	-0.023743301	-0.00879052	8745.94129	4571.69284	10150.76335	942.8882	1170.8799	819.3646703	1851.86	-0.011806144	0.017666573	0.017277106	0.037051569	-0.028078032	0.002386137	-0.000188981
2016-02-11	3102.180851	58.21599419	742.5	38.81695383	0.075399536	0.543496678	3002.820874	2.504458493	12968.8109	396.6582217	938.763336	13934.17894	304.0356644	750.832158	2606.016484	1509.562667	1108.727025	-0.002038352	0.00178497	-0.041901418	-0.044706231	0.027503935	0.000822851	0	0.007520138	-0.001665666	-0.006572909	0.00806839	-0.00703056	-0.010404464	-0.005171262	-0.013983724	-0.029941908	-0.00800608	8682.831693	4421.596837	9931.881589	905.633	1198.6148	800.6472559	1829.08	-0.007242033	-0.033382655	-0.021798964	-0.040313571	0.023411039	-0.023108777	-0.012377431
2016-02-16	3109.601064	58.32604409	752.8405446	39.1185983	0.075064637	0.549745009	3002.820874	2.52645678	12951.34892	400.9608669	940.0972318	13992.38486	302.5223294	749.506347	2712.398352	1530.661333	1127.357386	0.002020497	-0.001011906	0.016191505	-0.023521951	0.015061332	0.001438477	0.00093985	0.025550992	-0.001816103	0.003513844	0.008343459	0.005685244	-0.008222428	-0.004056496	0.001614773	0.008525818	0.007953833	9044.723003	4589.962956	10200.26383	952.8757	1208.8089	838.3162338	1895.58	0.012493118	0.018810563	0.008802748	0.016520539	0.071244999	0.015215784	0.016381777
2016-02-17	3105.87766	58.33510512	759.5617872	39.33235784	0.074593772	0.54381711	2995.768688	2.559615331	12979.90012	394.6691961	935.184626	13942.21541	300.6140481	748.2510578	2696.296703	1547.106667	1129.647379	-0.001198107	0.000155339	0.008888226	0.005449521	-0.006292551	-0.010841555	-0.002351282	0.013039147	0.00220207	-0.015815898	-0.005239337	-0.003591926	-0.006327881	-0.001676225	-0.005954004	0.010686634	0.002029233	9388.661073	4714.392192	10442.46106	974.2351	1189.6815	862.9420599	1926.82	0.037321198	0.026748045	0.023466703	0.022168185	-0.01594987	0.028952154	0.016346115
2016-02-18	3118.324468	58.34791151	759.1571978	39.70654683	0.074949536	0.540298955	2990.126939	2.574144698	12962.14472	402.882494	937.2723751	14094.57031	298.5850845	748.8152327	2738.255495	1569.109333	1147.142274	0.003999492	0.000219507	-0.000532804	0.009468547	0.004758015	-0.006490389	-0.001885015	0.005660337	-0.001368851	0.020597005	0.002229958	0.010868321	-0.006772277	0.000753707	0.015441797	0.014121634	0.015368341	9405.309477	4699.349984	10489.49858	958.4041	1223.0536	859.4436173	1917.83	0.001771675	-0.0031958	0.004494333	-0.016383145	0.027665058	-0.004062328	-0.004676637
2016-02-23	3128.111702	58.58450932	779.6116517	39.33490867	0.071791535	0.529640029	2991.537377	2.692128379	13001.83789	399.7807174	934.9814129	14123.41319	291.6203472	747.5176305	2748.021978	1606.154667	1174.559564	0.001752983	0.004634456	0.002915816	-0.015216237	-0.009097591	-0.010410662	-0.004703677	0.013961357	0.002861119	0.001843397	-0.005105082	-0.001196247	-0.003873285	0.001000519	0.008985747	0.007562878	0.003804547	9270.366066	4663.109684	10360.33035	954.1866	1222.3047	842.1001056	1921.27	-0.003834035	-0.004872298	-0.005453071	0.006815766	0.00597953	-0.007438661	0.001818159
2016-02-24	3162.632979	58.33887261	773.1987334	38.84498577	0.071619448	0.530070002	2981.664316	2.668416072	13023.22998	394.3530806	930.3853321	14054.596	294.6264994	746.9816643	2724.593407	1584.608	1166.085773	0.010975369	-0.004201676	-0.008259804	-0.012533384	-0.002399915	0.000811492	-0.003305788	-0.008847035	0.001643961	-0.013669539	-0.004927814	-0.00488447	0.010255675	-0.000717252	-0.008562164	-0.013505858	-0.007240591	9308.299847	4562.978854	10067.16118	931.3356	1226.4783	817.3632694	1929.8	0.004083591	-0.021706872	-0.028705365	-0.024239565	0.003408717	-0.029815263	0.004429945
2016-03-01	3113.537234	57.15435654	781.030002	40.27061309	0.073964712	0.526305971	2995.768688	2.766615058	13141.54642	400.4841802	900.4471911	14085.05138	300.8705771	751.1424542	2738.804945	1648.176	1190.600408	-0.006419994	-0.006093166	-0.005206734	0.038319908	0.003465078	-0.003714593	0.003773589	0.02842966	0.00541223	0.01754334	-0.002125952	0.003801769	0.004708893	0.001428088	0.007746657	0.014366555	0.004830423	9678.022961	4791.116448	10564.49635	983.0562	1214.4016	857.241048	1978.35	0.021726233	0.00891031	0.008952673	0.021788959	-0.005188338	0.012812051	0.015434292
2016-03-02	3118.696809	56.83108238	776.0976002	41.26202541	0.075198648	0.519848633	3014.104372	2.805207495	13193.18707	406.0096038	917.3548836	14072.35947	303.3747996	753.751763	2751.217033	1645.376	1192.547311	0.001655771	-0.005672216	-0.006335278	0.024320596	0.016545137	-0.012345059	0.006101873	0.013852937	0.003921871	0.013702548	0.018602883	-0.000901497	0.008288808	0.003467767	0.004521697	-0.001700292	0.001633892	9695.337752	4803.660584	10613.49867	990.558	1256.0794	866.097086	1986.45	0.001787485	0.002614786	0.004627672	0.00760213	0.033743837	0.010277862	0.004085962
2016-03-03	3123.085106	56.98364443	777.6755092	41.95361032	0.076022036	0.520288969	3021.156559	2.864900739	13147.18197	408.3202322	919.8218653	14056.05245	306.9086476	753.0747532	2784.771978	1657.682667	1203.678693	0.001406104	0.002680886	0.002031068	0.016621896	0.010889994	0.000846688	0.002336996	0.021056194	-0.003493128	0.005674935	0.002685624	-0.00115947	0.011581135	-0.00089859	0.012122624	0.007451714	0.009290828	9796.693043	4813.968808	10630.56799	1007.9656	1277.088	867.959302	1993.4	0.010399758	0.002143611	0.001606973	0.0174209	0.016587204	0.002147816	0.003492597
2016-03-10	3070.744681	57.16103408	838.2305291	42.36821563	0.076676143	0.491123716	3001.410437	3.014066125	13238.6384	412.5176872	933.7771489	13760.15938	312.4263392	744.4428773	2853.417582	1694.528	1225.29612	-0.01690123	0.003108157	0.074983803	0.009833958	0.008567371	-0.057688303	-0.006557401	0.050756336	0.006932269	0.010227334	0.015057785	-0.021275667	0.017818588	-0.011528374	0.024351432	0.021983593	0.0178001	10024.83141	4723.174995	10312.14145	1014.3572	1263.0922	866.6438293	1989.57	-0.008247101	-0.027788535	-0.034034104	0.008707428	0.010108778	-0.011728477	0.000155825
2016-03-15	3074.335106	57.08684235	797.6635669	41.97480251	0.078081577	0.498396799	3004.231312	2.938919958	13133.55032	409.0770533	944.2541877	13773.52749	311.7949648	739.167842	2802.173077	1662.050667	1199.02791	0.004152387	0.002084979	0.019164495	-0.012989087	-0.012269484	-0.00379346	0.002820877	-0.02487388	-0.000310578	-0.012700226	0.001722349	-0.000349267	-0.003539781	-0.005480404	-0.011477124	-0.008882742	-0.021375786	10028.67086	4968.644667	11035.51397	1046.8277	1287.3341	871.0704049	2015.93	-0.018892443	-0.002785498	0.012106025	-0.014001642	0.014522805	-0.015698773	-0.003100455
2016-03-16	3082.845745	56.71713838	814.0713268	42.13995913	0.077862381	0.495760285	3004.231312	2.906534977	13090.08742	409.6347363	944.2171292	13805.30927	314.2733081	738.8152327	2827.288462	1681.541333	1182.938053	0.002764461	-0.006497229	0.020361074	0.003926941	-0.002811217	-0.005304031	0	-0.01108051	-0.003314791	0.001362343	-3.92E-05	0.002304796	0.007917208	-0.000477149	0.008922897	0.011658651	-0.013509934	10271.39918	4937.8632	11045.64482	1041.1428	1267.2507	871.9819922	2027.22	0.023915177	-0.006214413	0.000917601	-0.005445397	-0.01572374	0.001045967	0.005584769
2016-03-29	3067.393617	54.9613049	852.1747154	43.14453902	0.075360099	0.497764509	3055.007052	2.965456416	13136.322	428.8136017	968.7640106	14410.77564	314.0378523	707.6868829	2834.25	1647.157333	1175.90742	0.000537714	0.001899586	0.009747626	0.002948661	-0.006448146	-0.003837912	0.003700282	0.01352048	0.00257652	0.010885835	-0.006330919	-0.000963278	-0.000288707	-0.026336721	0.016741618	-0.014763778	0.008604664	10276.4868	4888.050398	11068.56004	1020.6213	1286.2006	872.3769201	2055.01	0.018392217	0.012086811	0.007287074	0.0018231	0.010565331	0.006205277	0.009323085
2016-03-30	3031.781915	55.31215741	842.8542766	44.0130572	0.07615698	0.495820789	3035.260931	2.93868408	13127.87758	435.7737189	969.4615185	14219.51277	314.3825501	710.7757405	2833.208791	1657.506667	1196.639891	-0.011677679	0.006363339	-0.010997491	0.019930493	0.010518792	-0.003912543	-0.006484506	-0.009069066	-0.000643037	0.016100786	0.000719739	-0.013361075	0.001097029	0.004355226	-0.000367434	0.006263492	0.017477416	10415.71924	5032.861208	11376.78116	1046.4479	1277.0876	898.5416321	2063.95	0.01345768	0.029195119	0.027465878	0.024989917	-0.007110428	0.029551462	0.004340908
2016-03-31	3008.271277	55.62332557	847.4230716	44.21083584	0.077075663	0.495193205	3035.260931	2.830379525	13056.83441	440.1793952	966.4360661	14219.66881	316.4339283	714.0761636	2850.604396	1659.501333	1195.485364	-0.00778495	0.005609909	0.005405984	0.004483569	0.011990839	-0.001266549	0	-0.037551079	-0.005426322	0.010059245	-0.003125635	1.10E-05	0.006503906	0.004632663	0.006121123	0.00120269	-0.000965273	10390.66759	4992.39081	11345.73313	1038.0207	1269.7895	889.2280494	2059.74	-0.002408074	-0.008073736	-0.002732801	-0.00808575	-0.005731034	-0.010419314	-0.002041861
2016-04-05	3012.420213	56.20354638	862.4596372	43.48150038	0.077443066	0.493040461	3049.365303	2.867005814	13002.03477	437.7831571	980.2919131	14486.3549	322.3071289	718.2510578	2749.662088	1653.624	1173.323349	-0.000856017	-0.007035884	0.0106377	-0.023811909	-0.008539362	-0.006982135	-0.001848429	-0.013854984	0.000287349	-0.009011922	0.000747458	0.001271913	-0.002052515	0.001257565	-0.022288978	-0.00158234	-0.017583983	10112.22923	4831.293276	10870.67131	982.9049	1217.5448	863.8044506	2045.17	-0.021081959	-0.022490943	-0.029598188	-0.034303741	-0.007423439	-0.010413076	-0.013409786
2016-04-06	2997.712766	56.28123601	840.0592696	43.49176438	0.077433759	0.496758681	3028.208745	2.854306552	13008.70873	438.0686312	992.1035756	14498.21455	324.3894195	714.9506347	2755.774725	1656.954667	1170.687543	-0.004894227	0.001381336	-0.026315902	0.000236027	-0.000120186	0.007513115	-0.0069622	-0.00443929	0.00051317	0.000651878	0.011977115	0.000818342	0.006439799	-0.004605673	0.002220583	0.002012137	-0.002248972	10193.56957	4857.067904	10910.34454	989.8735	1221.8511	870.0388858	2066.66	0.008011581	0.005320753	0.003642922	0.007064786	0.003530632	0.007191494	0.010452862
2016-04-07	2971.409574	56.67262775	842.2141381	43.20987137	0.07774301	0.500679993	3033.850494	2.839089801	13080.55513	440.4316731	991.3938704	14589.71071	323.8533889	715.303244	2792.516484	1668.829333	1184.942138	-0.008813142	0.006930145	0.002561854	-0.006502622	0.003985795	0.007862804	0.001861331	-0.005345416	0.005507751	0.005379731	-0.00071561	0.006291027	-0.001653796	0.000493072	0.013244545	0.007141003	0.012102725	10093.15277	4825.052124	10830.59657	969.2487	1250.349	866.2346877	2041.91	-0.009899837	-0.006613406	-0.007336235	-0.021055922	0.023055708	-0.004382033	-0.012048133
2016-04-12	2983.56383	56.22852696	825.5015345	44.30039124	0.0771984	0.486532537	3008.462623	2.869712352	13198.6618	441.8964184	981.9521349	14899.25799	321.0563683	716.0507757	2814.914835	1707.626667	1200.313138	0.004896889	0.002177978	-0.001614995	0.007399719	0.009569924	-0.010554405	-0.000468714	0.011754153	-0.001767144	0.001895951	0.003259641	0.008326121	0.001742961	0.001379773	0.008490712	0.014474291	0.003902663	10644.5803	4952.599036	11124.17121	1002.3024	1267.8536	888.1068799	2061.72	0.032558322	0.012794786	0.017263793	-0.005828423	0.007007001	0.013083822	0.00687221
2016-04-13	2986.43617	56.24983179	835.6722067	44.86033736	0.077912989	0.485160207	3011.283498	2.902127279	13269.99465	444.9606198	981.8483986	14905.10979	321.3352583	714.6826516	2814.799451	1717.877333	1213.053778	0.000962258	0.000378825	0.012245317	0.012560541	0.009213947	-0.002824619	0.000937207	0.011232214	0.00539	0.006910276	-0.000105649	0.000392681	0.000868287	-0.00191248	-4.10E-05	0.005984928	0.010558493	10668.24034	5073.152238	11327.48778	1031.3311	1291.2284	903.804581	2082.42	0.002220265	0.024049871	0.018111991	0.028550544	0.018268621	0.01752107	0.009990093
2016-04-20	2985.930851	55.58537359	878.3081789	45.61811749	0.078730572	0.473703668	3021.156559	2.87020326	13331.4906	441.6929439	986.9372526	14927.2166	321.1339805	709.9012694	2848.057692	1736.648	1251.441797	-0.003423336	-0.006962894	0.017689943	0.007644672	0.013153776	-0.007771028	0.006557401	-0.00324047	0.008568935	0.009506217	0.000306565	0.013955347	-0.003952489	-0.002202928	0.01314778	0.013531592	0.008469331	10997.06719	5225.145768	11858.38589	1056.3763	1323.5144	926.139034	2102.4	0.003958834	0.008724308	0.010072661	0.005717121	0.002953702	0.00207553	0.000761325
2016-04-21	2984.62766	55.34242932	876.2351092	45.48714069	0.078738204	0.473832203	3040.90268	2.898647446	13358.63279	443.0498005	983.0623087	15129.40283	320.6203666	710.3808181	2856.112637	1756.714667	1262.559564	-0.000436539	-0.00438023	-0.002363089	-0.002875287	9.69E-05	0.000271304	0.006514681	0.009861381	0.002033876	0.003067237	-0.003933959	0.013453894	-0.001600656	0.000675287	0.002824232	0.01148858	0.008844736	10906.89086	5203.803465	11849.77141	1055.8227	1348.1053	917.7024031	2091.48	-0.00823384	-0.004092902	-0.00072671	-0.000524193	0.018409502	-0.00915121	-0.0052076
2016-04-27	2957.898936	54.05584968	885.5774314	45.71763673	0.076819214	0.475509691	2988.716502	2.840484907	13562.37533	432.3259676	997.9436912	15446.41441	327.2180348	707.0662906	2791.076923	1818.746667	1249.339687	-0.008995805	-0.023522106	0.010605453	0.005054484	-0.024673685	0.003534006	-0.017310374	-0.020269451	0.015136612	-0.024502322	0.015024349	0.020736842	0.020368957	-0.004676765	-0.023033967	0.034702221	-0.010525899	11005.357	5153.48982	11641.89785	1058.5006	1317.8529	919.7649286	2095.15	0.005806739	0.007183912	0.005331069	0.003791684	-0.006778416	0.000488411	0.001648017
2016-04-28	2953.537234	53.47599962	875.4297869	45.0362121	0.0765201	0.472465283	2954.866008	2.834873747	13481.88104	429.7562227	1009.843389	15455.8293	329.2055425	706.5444288	2798.401099	1814.890667	1237.17631	-0.001475683	-0.010784817	-0.011524946	-0.015017268	-0.00390134	-0.006422993	-0.011390726	-0.001977377	-0.0059528	-0.005961734	0.011853684	0.000609334	0.006055583	-0.000738339	0.002620703	-0.002122392	-0.009783548	11065.7662	5176.249488	11722.76217	1070.2522	1308.4769	921.3231471	2075.81	0.005474062	0.004406637	0.006921962	0.011040943	-0.007140032	0.001692715	-0.009273711
2016-05-04	2958.138298	54.31328586	838.0472572	44.28173298	0.075042028	0.46886646	2960.507757	2.847058109	13464.30523	415.3815311	1045.014639	15552.13695	337.3809848	705.9238364	2707.376374	1756.4	1205.884275	0.001556603	0.015535924	-0.043640459	-0.016894636	-0.019505121	-0.007646275	0.001907487	0.004288816	-0.001304512	-0.034020674	0.034235635	0.00621182	0.024530506	-0.000878735	-0.03306818	-0.032758968	-0.025618478	10592.07459	4975.026615	11307.40162	1032.5564	1287.7079	886.134448	2051.12	-0.017810219	-0.016529289	-0.01552164	-0.003373393	-0.006569696	-0.018335628	-0.005954583
2016-05-11	2937.367021	54.85630578	845.0584579	44.98533111	0.074827406	0.451355638	2968.970381	2.836192469	13445.27935	407.5786865	1062.477236	15471.01798	346.5456478	702.6093089	2716.590659	1774.453333	1194.167461	-0.007046508	0.009948272	0.008331314	0.015764217	-0.002864122	-0.038062411	0.002854426	-0.003823746	-0.00141406	-0.01896344	0.016572303	-0.005229588	0.026801739	-0.004706362	0.003397622	0.010226134	-0.009763879	10729.28955	4924.888803	11380.84259	1015.6781	1300.831	893.4165635	2064.46	0.005989955	-0.001992996	-0.004020205	-0.009293303	0.00323979	0.0029191	-0.009607555
2016-05-12	2956.010638	54.5990509	846.9588318	45.2924581	0.074358576	0.447989603	2957.686883	2.859796537	13500.08943	409.6335859	1061.36409	15525.40072	344.2956538	702.1015515	2731.159341	1785.285333	1194.622192	0.006326993	-0.004700644	0.002246283	0.006804069	-0.006285196	-0.007485559	-0.003807715	0.008288009	0.004068243	0.005029057	-0.001048238	0.003508973	-0.006513803	-0.000722935	0.005348526	0.006085859	0.000380721	10743.18217	4889.605203	11231.96847	1010.7644	1301.964	886.3036578	2064.11	0.001293994	-0.007190132	-0.013167427	-0.004849592	0.000870603	-0.007993328	-0.00016955
2016-05-17	2947.074468	54.96289895	850.2713545	45.1356665	0.072970447	0.449497702	2977.433004	2.998414054	13416.0948	406.4675874	1024.237958	15499.0286	345.2692544	699.3229901	2750.184066	1797.277333	1177.734513	-0.000333849	0.008987527	0.018881316	0.003340857	0.002461323	-0.001492304	0.003796872	0.006596493	0.003572425	0.010342503	-0.014824978	-0.002209216	0.000325203	0.003009647	0.001421494	0.006043636	-0.004631784	10785.94125	4863.989726	11193.71704	999.5008	1299.2497	892.9349497	2047.21	0.014659726	-0.007850479	-0.008967748	-0.005533034	0.013718612	0.011833332	0.000293125
2016-05-18	2940.319149	55.49025971	860.0172996	44.96834253	0.072993235	0.455022898	2973.201693	2.974182339	13401.20233	403.9313495	1024.509284	15481.1611	346.7454644	694.1184767	2749.986264	1796.64	1173.933288	-0.002294843	0.009549112	0.011396966	-0.003714023	0.000312242	0.012217001	-0.001422138	-0.008114343	-0.001110662	-0.006259253	0.00026487	-0.001153479	0.004266419	-0.007470048	-7.19E-05	-0.000354673	-0.003232794	10616.60908	4871.73847	11214.96912	1005.9368	1293.5765	903.3074529	2047.63	-0.015823881	0.001591816	0.001896772	0.006418571	-0.004376081	0.011549241	0.000205136
2016-05-19	2932.340426	55.81397492	844.5259017	44.12971391	0.071688899	0.449831597	2983.074753	2.987420049	13292.60843	400.2842092	1025.418796	15425.34792	350.2696368	691.7066291	2696.142857	1785.402667	1153.26889	-0.002717245	0.00581678	-0.018177098	-0.018825402	-0.018030856	-0.011474459	0.003315182	0.004440998	-0.008136305	-0.009070119	0.00088736	-0.003611747	0.01011227	-0.003480742	-0.019773737	-0.00627428	-0.017759472	10543.54826	4795.160038	10968.45803	991.1423	1287.7088	886.5641318	2040.04	-0.006905536	-0.015843765	-0.022225713	-0.014816409	-0.004546348	-0.018709509	-0.003713611
2016-05-24	2927.287234	55.84829785	844.3158066	43.66983831	0.071420947	0.442376705	2968.970381	2.967297916	13289.03813	394.3342227	1004.703673	15442.04506	349.2723411	691.3399154	2655.178571	1726.624	1149.669163	-0.001724749	0.000614763	-0.000248804	-0.010475675	-0.003744708	-0.016711491	-0.004739345	-0.006758409	-0.000268629	-0.014975987	-0.020408465	0.001081863	-0.002851284	-0.000530298	-0.015310269	-0.033475917	-0.003126206	10613.76084	4949.121536	11232.00381	1005.6764	1278.2471	912.8747946	2076.06	0.000712391	0.013114422	0.009591879	-0.000537802	-0.007540458	0.019986311	0.011501006
2016-05-26	2922.207447	55.73715809	848.0721551	45.54915509	0.072898259	0.443901573	2973.201693	3.069950036	13473.9195	399.630038	1000.120729	15382.74681	348.6880324	692.3695346	2669.362637	1728.661333	1166.368958	-0.00173683	-0.001992012	0.004439118	0.04213441	0.020473555	0.003441063	0.001424164	0.03400954	0.013816433	0.013340383	-0.004571924	-0.003847444	-0.001674332	0.001488202	0.00532782	0.001179256	0.014421252	10832.07402	5039.716352	11472.56253	1025.4723	1296.3301	922.74529	2090.1	0.003678139	0.008865154	0.008564347	0.005429192	0.00573114	-0.001740568	-0.000210494
2016-05-31	2956.276596	56.13985462	842.8162074	46.04256194	0.07310332	0.435955114	2987.306065	3.09262614	13469.67256	393.7999516	999.1068348	15113.14783	344.0127036	688.8434415	2620.541209	1719.578667	1157.304289	0.015549029	-0.003035581	0.004164651	-0.002385567	-0.009913881	0.004618534	0.005681834	-1.52E-05	0.004310741	-0.00528775	0.000387037	-0.004738401	-0.00481425	-0.001616253	-0.001390198	0.013820913	-0.002195132	10729.04653	5025.568548	11447.0602	1011.0181	1317.3612	910.0188042	2096.96	-0.008307881	-0.003276461	-0.003548392	-0.009186589	0.012728218	-0.009072714	-0.001000949
2016-06-01	2939.601064	56.24100015	852.7664513	45.91304662	0.073495772	0.443737505	2988.716502	3.091591234	13405.17173	392.4478224	1001.782463	15137.33527	348.4315817	690.7898449	2629.758242	1722.12	1166.758339	-0.00565669	0.00180005	0.011736801	-0.002816912	0.005354098	0.017693894	0.000472032	-0.000334693	-0.004800099	-0.003439451	0.002674441	0.001599144	0.012763303	0.002821626	0.003511054	0.00147679	0.008135841	10762.63871	5000.800786	11402.44126	1004.3425	1317.4765	894.0100049	2099.33	0.003126065	-0.004940535	-0.003905468	-0.006624744	8.75E-05	-0.017748297	0.001129569
2016-06-07	2969.12234	56.06768292	869.0959609	46.8754408	0.07710163	0.438323936	2983.074753	3.168009549	13491.64495	409.2212913	1016.213261	15197.28372	357.2672965	698.8152327	2708.228022	1742.245333	1183.327434	0	0.000773852	0.01006471	0.010581885	0.016187918	-0.00504133	0.002366865	0.024443204	0.001867113	0.016958859	0.011662262	0.004574642	0.000693524	0.003275046	0.022466055	0.008662295	0.007497368	11248.61796	5079.205928	11674.45926	1024.2861	1324.6604	915.9891434	2112.13	0.023089178	0.029399521	0.035332258	0.023203196	-0.002089672	0.013598868	0.006173944
2016-06-08	2968.138298	56.15030851	876.1397318	47.15331343	0.077512998	0.43609196	2983.074753	3.146459806	13531.15336	408.1866306	1011.895357	15312.83729	357.7217403	701.6361072	2724.991758	1761.322667	1200.359428	-0.00033148	0.001472591	0.008072043	0.005910393	0.005321217	-0.005105078	0	-0.006825538	0.002924082	-0.002531566	-0.004258066	0.007574806	0.001271191	0.004028527	0.006170849	0.01089034	0.014290706	11273.70825	5061.764994	11624.93673	1024.1767	1341.6492	918.0580064	2119.12	0.002228038	-0.0034397	-0.004250978	-0.000106812	0.012743479	0.002256064	0.003303991
2016-06-09	2977.765957	56.12924992	873.4840717	46.74603266	0.076716136	0.438231117	2990.126939	3.124400615	13549.09013	407.7850525	1011.957883	15308.46795	358.871848	700.6911142	2702.461538	1761.845333	1192.955752	0.00323842	-0.00037511	-0.003035695	-0.008674892	-0.010333574	0.004893297	0.002361276	-0.007035488	0.001324713	-0.000984294	6.18E-05	-0.000285379	0.003209933	-0.00134775	-0.008302365	0.000296702	-0.006186983	11201.14843	4997.283423	11443.80524	1010.654	1331.0817	902.5854558	2115.48	-0.006457	-0.012820786	-0.015703952	-0.013291424	-0.007907684	-0.016997203	-0.001719171
2016-06-13	2987.5	55.99570815	860.9440801	46.00354264	0.074650498	0.437061972	2981.664316	3.05063329	13535.38504	398.3306856	997.1124935	15208.02503	353.715529	707.5035261	2666.032967	1757.237333	1188.588155	0.003263577	-0.002382018	-0.01446034	-0.016010982	-0.027294869	-0.002671438	-0.002834201	-0.023893256	-0.001012026	-0.023457675	-0.014778636	-0.006582885	-0.014472356	0.009675459	-0.013571451	-0.002618866	-0.003667874	10926.74319	4763.006136	10882.00339	944.8699	1281.5525	866.3604977	2079.06	-0.007026834	-0.021869136	-0.021370007	-0.030233043	-0.028846446	-0.013590453	-0.008148294
2016-06-14	2987.5	56.03755638	852.4889812	45.91441731	0.075167392	0.432908973	2981.664316	2.972722671	13534.9599	396.1291108	997.1001242	15185.73617	358.5217306	705.1763047	2680.324176	1767.088	1194.396188	0	0.000747068	-0.009869271	-0.001939237	0.006900325	-0.009547516	0	-0.025870948	-3.14E-05	-0.005542333	-1.24E-05	-0.001466674	0.013496274	-0.003294764	0.005346161	0.005590115	0.004874597	10802.32631	4636.295425	10685.302	917.8146	1273.3188	836.9643217	2075.32	-0.011451778	-0.026963363	-0.018241207	-0.029051837	-0.006445513	-0.034519658	-0.00180051
2016-06-15	2974.095745	56.15096246	835.0059298	46.51821911	0.074886438	0.433024243	2977.433004	2.967333037	13473.78575	397.3056742	995.6480078	15153.46024	368.8041135	709.2383639	2683.695055	1751.114667	1182.00953	-0.004496876	0.002021706	-0.020721457	0.013064874	-0.003744714	0.000266233	-0.001420119	-0.001814675	-0.004529959	0.002965749	-0.001457401	-0.002127673	0.028276372	0.005743818	0.001256848	-0.009080456	-0.010424794	10771.66177	4684.68434	10788.33533	931.0495	1279.6408	850.1896453	2071.5	-0.002842735	0.010382889	0.009596336	0.014317035	0.004952693	0.015677994	-0.001842376
2016-06-16	2970.558511	55.94687712	835.6735594	46.08812518	0.075166767	0.43217541	2983.074753	2.926494465	13507.38058	393.8780488	994.2361794	15105.63151	370.5598956	707.842031	2690.013736	1744.704	1176.904016	-0.001190056	-0.003641204	0.000799231	-0.009288716	0.003736399	-0.001962167	0.001893044	-0.013858304	0.002490244	-0.008664604	-0.001419006	-0.003161283	0.004749448	-0.001970719	0.002351703	-0.003667624	-0.004328706	10710.90965	4640.573374	10671.69518	913.9756	1267.124	839.7452469	2077.99	-0.00565596	-0.009460606	-0.010870562	-0.018508569	-0.009829648	-0.012360868	0.003128098
2016-06-20	2966.542553	55.65212789	811.2399031	46.52165475	0.076464713	0.436418092	2976.022567	2.985764494	13606.39854	402.2224957	994.9686457	15044.25262	367.3398211	706.7983075	2699.244505	1749.045333	1220.160654	-0.001352835	-0.005282304	-0.029674236	0.009362569	0.017120161	0.009769163	-0.002366865	0.020050548	0.007303917	0.020964067	0.000736441	-0.004071589	-0.008727731	-0.001475603	0.003425621	0.002485201	0.036095258	10941.63479	4918.949232	11288.96106	984.1161	1299.5974	913.9392254	2083.25	0.013494384	0.041342011	0.040662382	0.03106616	0.021174872	0.060907037	0.005791369
2016-06-21	2966.542553	55.56551428	816.5681725	46.33676698	0.076661245	0.439959682	2974.61213	3.030367084	13625.80663	405.9717402	997.043387	15054.42175	366.7434525	707.0380818	2725.087912	1747.469333	1226.273656	0	-0.001557552	0.006546581	-0.003982149	0.002566934	0.00808238	-0.000474046	0.014827936	0.001425378	0.009278144	0.002083062	0.000675719	-0.001624799	0.000339183	0.009528768	-0.000901469	0.004997489	10937.72539	4941.095336	11331.58196	983.9105	1313.0237	918.4599018	2088.9	-0.00035736	0.004492098	0.00376834	-0.00020894	0.010278121	0.004934171	0.002708437
2016-06-27	2959.281915	56.16987221	777.4441664	45.55098138	0.074948581	0.442690386	2949.22426	2.895640142	13404.35494	397.8320313	967.2090982	14990.54609	353.4982994	706.9534556	2696.909341	1723.957333	1207.414568	-0.002450509	0.010817769	-0.049098573	-0.017103581	-0.022594009	0.006187532	-0.008571481	-0.045477556	-0.016385891	-0.020253667	-0.030379581	-0.00425201	-0.03678389	-0.000119698	-0.01039426	-0.013546223	-0.01549867	10471.80448	4382.395056	10193.67227	828.0756	1275.8095	786.2203448	2000.54	-0.020330801	-0.036323952	-0.036815702	-0.055725648	0.02084317	-0.065480975	-0.018262249
2016-06-28	2963.058511	56.71260895	789.4917836	45.81100941	0.077279934	0.448539394	2944.992948	2.885844884	13427.01136	400.9422157	973.2880449	14984.04409	354.3198026	705.7686883	2710.972527	1728.085333	1200.043567	0.001275373	0.009616035	0.015377597	0.005692274	0.030632044	0.01312589	-0.001435751	-0.003388495	0.001688801	0.007787432	0.00626537	-0.000433834	0.002321228	-0.001677283	0.005201008	0.002391629	-0.006123491	10619.63176	4527.583605	10460.97314	862.1806	1261.7833	816.446917	2036.09	0.014017983	0.032592985	0.025884327	0.040360307	-0.011054841	0.037724807	0.017614158
2016-06-29	2973.829787	56.96719556	781.8683492	46.46763742	0.07973743	0.451609245	2952.045134	2.910975466	13425.93724	406.3870329	969.6561511	15031.56071	360.8541338	706.6854725	2713.667582	1733.445333	1202.73111	0.003628597	0.00447902	-0.009703052	0.014231658	0.031304776	0.006820791	0.002391773	0.008670526	-8.00E-05	0.013488672	-0.003738551	0.00316613	0.018273913	0.001298144	0.000993635	0.003096898	0.002237034	10818.29672	4652.60988	10660.00743	886.4364	1287.2098	856.95314	2070.77	0.0185345	0.02723995	0.018847627	0.027744619	0.019950892	0.048421341	0.016889217
2016-07-11	3075.664894	57.37179095	845.3202286	48.43485193	0.082045767	0.463727807	2959.09732	2.917715535	13400.46086	413.7260788	973.5698358	15137.54334	365.737505	713.6248237	2776.241758	1752.090667	1236.288632	0.033670491	0.00707715	0.078029149	0.041463535	0.028538114	0.026480454	0.002386066	0.002312722	-0.001899352	0.017898121	0.004028034	0.007025934	0.013442061	0.009771677	0.022797056	0.010698792	0.027518957	10945.7206	4711.879197	10864.93471	898.1687	1297.2293	867.2562099	2137.16	0.000937836	0.015570143	0.019039032	0.01249523	0.016685389	0.014794436	0.003402815
2016-07-12	3102.978723	57.99716875	839.7572678	48.71540464	0.082685902	0.459698101	2959.09732	2.942879986	13422.23583	415.518151	982.5061616	15211.79619	372.0075392	716.3046544	2785.931319	1766.874667	1236.961198	0.008841425	0.010841459	-0.006602641	0.005775661	0.00777189	-0.008727785	0	0.00858773	0.001623623	0.004322189	0.009137056	0.00489322	0.016998244	0.003748204	0.003484095	0.008402519	0.000543872	11111.0284	4804.366696	11052.14644	925.1909	1303.5273	879.8473788	2152.14	0.014989598	0.019438424	0.017084053	0.029642182	0.004843215	0.014414013	0.006984851
2016-07-13	3123.510638	57.80733315	851.4133224	48.65813961	0.083883154	0.462154337	2959.09732	2.952497711	13438.62658	418.0762936	984.6115659	15384.93148	372.4986229	726.8406206	2835.093407	1784.328	1245.508509	0.006595045	-0.003278556	0.013784818	-0.001176193	0.014375691	0.005328926	0	0.003262805	0.001220419	0.006137638	0.002140599	0.011317363	0.00131922	0.014601653	0.017492662	0.009829613	0.006886162	11161.09657	4799.999872	10995.28211	918.1244	1321.822	884.2601564	2152.43	0.004496046	-0.000909341	-0.005158375	-0.007667201	0.01393719	0.005002855	0.000134741
2016-07-18	3095.824468	58.24225636	859.04317	48.47434209	0.083675595	0.472305023	2980.253879	3.033823703	13417.86721	420.284241	996.5855801	15198.48009	374.4737899	727.0662906	2907.989011	1781.858667	1248.754255	-0.008903316	0.007495507	0.008921476	-0.003784475	-0.002477449	0.021726114	0.007124229	0.027172278	-0.001545948	0.00526731	0.012087803	-0.012193126	0.005288473	0.000310433	0.025386896	-0.001384859	0.002602571	11233.20708	4816.610022	11122.77759	928.0436	1318.7161	890.2737696	2166.89	0.00344514	-0.010146211	-0.007137135	0.001563648	-0.000567285	0.010169264	0.002379507
2016-07-19	3091.914894	58.03490395	855.5208171	48.5932409	0.084928114	0.472805453	2985.895628	3.034171388	13393.87667	417.6375	1001.000351	15186.8025	374.0393864	722.1720733	2925.434066	1772.496	1248.035398	-0.001263652	-0.003566524	-0.004108751	0.002449816	0.014857823	0.001058987	0.001891254	0.000114596	-0.001789555	-0.006317415	0.004420113	-0.000768635	-0.00116071	-0.006754218	0.005981088	-0.005268292	-0.000575825	11148.7642	4778.298455	11014.29834	919.4906	1326.8805	879.425044	2163.78	-0.007545652	-0.007985854	-0.009800763	-0.009258893	0.006172087	-0.012260687	-0.001436268
2016-07-25	3074.12234	57.94608203	846.5978788	49.32801094	0.084488649	0.474584026	2960.507757	3.056806536	13438.58704	409.439195	995.4054865	15116.26879	372.2917226	726.3469676	2899.403846	1737.621333	1256.408441	-0.005771163	-0.001531664	-0.010484604	0.015007648	-0.005187987	0.003754686	-0.008538952	0.007432387	0.003332561	-0.019825425	-0.005604952	-0.004655227	-0.004683356	0.005764378	-0.008937723	-0.019871595	0.006686574	10966.79274	4818.9016	11199.70717	918.3251	1324.6635	880.0957129	2168.48	-0.012662431	-0.001335914	0.002082107	-0.004346622	0.000149634	9.88E-05	-0.003015996
2016-07-26	3084.81383	57.9751033	849.1601267	49.12529009	0.084502342	0.474485551	2960.507757	3.055600791	13669.81688	408.6631411	1008.969316	15111.92545	373.5268581	721.6220028	2894.986264	1725.552	1250.300885	0.003471866	0.000500707	0.003021952	-0.004118118	0.000162056	-0.000207519	0	-0.000394524	0.017060056	-0.001897206	0.013534431	-0.00028737	0.003312164	-0.006526357	-0.001524779	-0.006970129	-0.004872977	11031.92054	4832.928569	11269.46167	917.1945	1324.1845	883.1514444	2169.18	0.005921073	0.002906595	0.006208928	-0.001231913	-0.000361667	0.003466031	0.000322755
2016-07-27	3078.962766	57.80449232	891.2734762	49.39388431	0.085561973	0.47938039	2976.022567	2.986978869	13609.73173	407.5854465	1006.992453	15140.82034	376.1790401	724.4851904	2913.398352	1715.088	1251.689585	-0.001898533	-0.00294717	0.048403537	0.005452642	0.012461694	0.010263249	0.005226907	-0.022713767	-0.00440515	-0.002640605	-0.001961211	0.001910233	0.007075289	0.00395986	0.006339852	-0.006082608	0.001110076	11027.6249	4887.653736	11342.21741	928.6677	1326.6672	885.6751793	2166.58	-0.000389459	0.011259767	0.006435258	0.012431424	0.001873134	0.002853571	-0.001199329
2016-07-28	3085.239362	57.80785032	904.3506896	49.79338303	0.085921932	0.486556613	2981.664316	2.981569307	13618.07098	409.2030595	1011.323828	15226.10059	376.4403926	723.5684062	2926.458791	1689.490667	1250.804629	0.002036467	5.81E-05	0.014565904	0.008055487	0.004198173	0.014858847	0.00189394	-0.00181269	0.000612554	0.003960915	0.004292074	0.005616669	0.000694514	-0.00126623	0.00447287	-0.015037288	-0.000707259	11057.45764	4902.42322	11394.89737	919.9046	1323.3879	884.5377271	2170.06	0.002701621	0.003017238	0.004633838	-0.009481009	-0.002474893	-0.001285102	0.00160493
2016-08-03	3074.095745	58.31465033	912.5998391	49.1639136	0.087209265	0.482809655	3014.104372	3.022787673	13686.20074	406.7859346	1019.086832	15210.02765	379.2592577	725.5994358	2896.980769	1663.349333	1227.942818	-0.003618452	0.008728769	0.009080276	-0.012722213	0.014871459	-0.007730776	0.010821089	0.013729701	0.004990421	-0.005924423	0.00764677	-0.001056175	0.007460314	0.002803031	-0.010124008	-0.015593863	-0.018446784	11102.47877	4839.6096	11390.6352	902.8419	1331.5285	885.9087172	2163.79	0.004786319	-0.000972665	0.00317214	-0.005660359	-0.02489261	8.54E-05	0.003129038
2016-08-04	3075.904255	58.35053381	929.6900137	49.27658318	0.087447572	0.485416804	3028.208745	3.014462868	13646.00872	408.6126882	1011.325925	15266.15292	377.9120531	723.7799718	2934.362637	1665.72	1232.55548	0.000588133	0.000615153	0.01855372	0.002289091	0.002728861	0.005385425	0.004668543	-0.002757815	-0.002941003	0.004480647	-0.007644697	0.003683226	-0.003558524	-0.002510681	0.01282119	0.001424222	0.003749377	11157.10336	4839.293568	11389.7449	906.1004	1346.4072	885.4922205	2164.25	0.004907972	-6.53E-05	-7.82E-05	0.003602662	0.011112181	-0.000470246	0.000212567
2016-08-08	3069.148936	58.26470247	931.6657753	50.31657648	0.089835507	0.487207756	3012.693935	3.100810958	13772.05163	414.2347697	1019.299464	15310.39254	377.4391418	723.4555712	3000.07967	1685.146667	1238.605854	-0.002198621	-0.001472044	0.002122928	0.020885593	0.026940861	0.003682724	-0.005136598	0.028242016	0.009194217	0.013665155	0.007853324	0.002893698	-0.001252163	-0.000448304	0.022148575	0.01159514	0.004896796	11209.92175	4895.420502	11566.35753	928.8781	1350.5749	888.8629122	2180.89	0.007343622	-0.005091598	6.04E-05	0.006963962	0.012950161	0.001487425	-0.000907474
2016-08-09	3070.026596	58.25614099	923.4367738	50.06247156	0.089651717	0.479860514	3005.641749	3.114453854	13748.27305	415.1769527	1011.347526	15336.84268	379.4267173	725.6840621	2999.596154	1701.72	1234.524166	0.000285921	-0.000146952	-0.008871807	-0.005062918	-0.002047946	-0.01519517	-0.002343568	0.004390132	-0.001728075	0.002271932	-0.007831966	0.001726103	0.005252133	0.003075608	-0.000161181	0.009786902	-0.003300831	11278.8463	4949.727946	11845.59462	934.3324	1370.7326	891.2586551	2181.74	0.006129706	0.011032438	0.023855365	0.00585475	0.014814988	0.002691664	0.000389673
2016-08-10	3064.228723	58.26390845	933.6856447	49.62730246	0.08925847	0.480707385	2990.126939	3.130706294	13775.74434	418.5714286	1014.088031	15325.99734	380.6448396	721.438646	3020.991758	1694.557333	1235.972771	-0.001890327	0.000133324	0.011037479	-0.008730522	-0.004396034	0.001763272	-0.005175265	0.005204823	0.001996169	0.008142732	0.002706091	-0.000707393	0.003205286	-0.005867406	0.00710751	-0.004217958	0.001172724	11309.73668	4979.127984	11911.95538	937.9861	1376.0343	893.5625318	2175.49	0.002735045	0.005922157	0.005586513	0.003902867	0.003860325	0.002581635	-0.002868797
2016-08-11	3075.771277	58.3081044	943.3973045	49.53326922	0.088822672	0.481405054	2988.716502	3.149356273	13742.58554	419.019094	1021.562037	15336.2445	381.3615226	723.7094499	3009.700549	1686.832	1232.678012	0.003759794	0.00075826	0.010347701	-0.001896586	-0.004894385	0.001450286	-0.000471809	0.005939442	-0.002409944	0.001068936	0.007343148	0.00066839	0.001881043	0.003142662	-0.003744586	-0.004569333	-0.002669281	11399.12173	5023.255435	11981.48945	950.2652	1375.2191	895.7086953	2185.79	0.007872303	0.008823444	0.005820363	0.013005973	-0.000592603	0.002398926	0.004723393
2016-08-16	3063.723404	58.48031464	955.2375132	49.94597143	0.088157314	0.481464914	2974.61213	3.147121349	13767.74781	425.5576418	1023.613397	15310.80867	382.6183445	720.4795487	3123.934066	1687.613333	1236.988428	-0.003924717	0.0029491	0.012472501	0.008297301	-0.007519055	0.000124337	-0.004730378	-0.000709897	0.001829296	0.015483918	0.002006049	-0.00165992	0.003290199	-0.004472969	0.037252538	0.000463088	0.00349069	11439.69501	5038.06698	12059.27617	947.8218	1370.1795	895.7685964	2178.15	0.005456046	0.003331218	0.00876444	-0.004041739	-0.01455363	-0.000279627	-0.002705059
2016-08-18	3055.851064	58.48785029	936.6240586	50.26263432	0.089657557	0.485375633	2968.970381	3.192731536	13697.99515	424.1947191	1028.492204	15330.31467	379.6853524	715.9943583	3109.997253	1660.541333	1230.347175	-0.00257284	0.00012885	-0.019678031	0.006320095	0.016874613	0.008089732	-0.001898434	0.014388654	-0.005079259	-0.003207814	0.004754937	0.001273191	-0.007695113	-0.006244743	-0.004471283	-0.016171648	-0.005383353	11510.67596	5023.195626	12003.69026	946.3187	1367.1404	903.8642281	2187.02	0.006816269	0.008360158	0.010166188	0.012598276	-0.013846158	0.0123585	0.002197179
2016-08-22	3063.244681	58.39034769	928.6737671	49.82602642	0.088335394	0.479842882	2942.172073	3.241174559	13619.41443	419.8286991	1021.015311	15276.58213	376.6166779	724.7531735	3080.728022	1629.272	1228.196052	0.002416573	-0.001668448	-0.008524472	-0.008724478	-0.014856626	-0.011464371	-0.009067111	0.015058951	-0.005753176	-0.010345824	-0.007296315	-0.003511143	-0.008114989	0.012158859	-0.009455903	-0.019010364	-0.001749917	11388.56371	4963.266164	11864.91211	929.8763	1378.9854	896.2932649	2182.64	-0.003081083	-0.004174566	-0.006521512	0.003997219	0.004530746	0.000988186	-0.000563379
2016-08-23	3066.914894	58.1949633	921.9791782	49.89380072	0.087777981	0.479062587	2944.992948	3.231863526	13644.89987	417.9463621	1023.175859	15213.17462	376.0691085	727.5458392	3053.961538	1625.570667	1234.96256	0.001197428	-0.003351787	-0.007234871	0.001359295	-0.006330182	-0.00162747	0.000958314	-0.002876868	0.00186951	-0.004493665	0.002113842	-0.004159272	-0.001454975	0.00384586	-0.008726327	-0.002274355	0.005494185	11436.69249	5013.482155	12011.26663	950.8819	1374.5411	906.8301908	2186.9	0.004217158	0.01006669	0.012259613	0.022338303	-0.003228081	0.011687548	0.001949863
2016-08-24	3065.664894	58.02411292	926.2502708	50.06091211	0.087471136	0.47744122	2946.403385	3.205747801	13606.99862	417.0224371	1023.471892	15223.23971	377.1312426	724.6403385	3073.115385	1607.437333	1228.906739	-0.000407659	-0.002940146	0.004621829	0.003343745	-0.003501819	-0.003390198	0.000478812	-0.008113527	-0.002781551	-0.002213078	0.000289286	0.000661385	0.002820325	-0.004001559	0.006252218	-0.011217742	-0.00491571	11311.86388	4997.887596	11969.9626	951.7892	1378.4136	906.0081933	2175.44	-0.01097475	-0.003115372	-0.0034447	0.000953712	0.002813343	-0.000906862	-0.005254073
2016-09-06	3000.319149	58.28532051	923.7813318	52.02765783	0.087598321	0.475047427	2944.992948	3.290173071	13485.97653	414.0438564	1019.150675	15004.95453	379.6478413	727.9266573	2943.195055	1650.76	1229.519401	-0.006802327	0.009113149	0.020979374	0.043396305	0.017259853	-0.004184876	0.003358123	0.008579084	-0.001752403	-0.004665786	0.000112661	-0.00177332	-0.006219562	0.013282946	-0.049911291	0.019441937	0.004501403	11530.33393	5054.982364	11925.77953	963.5283	1402.2503	917.2172615	2186.48	0.012239436	-0.005733998	-0.002731534	-9.42E-05	0.027170938	-0.006079599	0.002977242
2016-09-07	3000.106383	58.62108588	917.4372847	52.1133196	0.088196271	0.479288998	2959.09732	3.296733373	13547.0754	415.4339808	1026.142585	15040.68952	383.9862275	736.6572638	2921.675824	1637.168	1227.283867	-7.09E-05	0.00574419	-0.006891167	0.001645112	0.006802852	0.008889106	0.00477784	0.001991923	0.004520316	0.003351809	0.0068371	0.002378715	0.011362596	0.011922444	-0.007338381	-0.008267868	-0.001819873	11470.34884	5121.442542	12083.12363	976.3373	1406.8769	913.214463	2186.16	-0.005215952	0.013061782	0.013107334	0.013206261	0.00329398	-0.004373618	-0.000146365
2016-09-08	2979.069149	58.6681453	922.0091165	52.32574509	0.0877456	0.481079262	2984.48519	3.344965489	13587.16564	418.7102364	1030.162816	15026.54117	384.7524137	740.0846262	2893.983516	1647.074667	1229.783526	-0.007036863	0.000802451	0.004970888	0.004067937	-0.005122965	0.003728291	0.008543004	0.014524285	0.002954958	0.00785541	0.003910155	-0.000941114	0.00199336	0.004641798	-0.009523432	0.006032865	0.002034669	11450.54146	5130.86912	12058.80758	984.7627	1403.9253	913.7256372	2181.3	-0.001728326	0.001838918	-0.002014425	0.008592577	-0.002100184	0.000559596	-0.002225551
2016-09-19	3019.441489	58.93121032	898.0140042	51.02246819	0.0863878	0.489002136	2980.253879	3.379057437	13565.04813	399.3978963	1021.169321	14987.73723	386.7673046	737.1650212	2789.222527	1582.922667	1220.547311	0.013460991	0.004473927	-0.026369448	-0.025222419	-0.015595257	0.016334815	-0.001418775	0.010140429	-0.00162915	-0.047220967	-0.0087685	-0.0025857	0.005223186	-0.003952763	-0.036871039	-0.039727858	-0.007538785	10976.17173	4906.113135	11582.42586	921.5976	1366.638	890.1304123	2139.12	0.003676333	0.008701381	0.004013891	0.012639361	0.004705935	0.014668018	-1.87E-05
2016-09-21	3016.276596	59.40774387	893.9658881	50.88673072	0.087142752	0.48459624	3008.462623	3.422362994	13461.4683	401.3865699	1020.725715	14954.99315	379.7681609	739.5345557	2816.730769	1586.378667	1217.263445	-0.001048721	0.008053749	-0.004518045	-0.002663892	0.008701139	-0.009050808	0.009420701	0.012734441	-0.00766509	0.004966824	-0.000434504	-0.002187115	-0.018262268	0.003209233	0.009814018	0.002180923	-0.002694112	11223.63622	4916.64825	11636.68635	915.1468	1423.1098	887.3781483	2163.12	0.02067189	0.001717686	0.001048385	0.004917074	0.035742932	0.002256211	0.010857951
2016-09-26	3030.957447	59.65413974	898.1141383	51.11186531	0.087872469	0.481170985	3005.641749	3.478139728	13526.52521	403.7484885	1030.881309	14999.77893	383.829612	736.7559944	2887.304945	1588.424	1223.204901	0.004855403	0.004138961	0.004629545	0.004414472	0.008338946	-0.007093364	-0.000938086	0.016166344	0.004821184	0.005867153	0.009900217	0.002990229	0.010637772	-0.003764252	0.024746611	0.001288479	0.004869121	11044.39072	4964.12067	11705.3962	916.648	1409.8107	885.3143521	2146.1	-0.010351646	-0.013902628	-0.017923065	-0.010429599	-0.004504488	-0.011831144	-0.008624923
2016-09-27	3030.505319	59.53548856	895.1298549	51.17771479	0.089916773	0.482746755	2998.589563	3.461192084	13537.78091	403.421786	1032.324672	14950.98791	384.7768162	736.6854725	2877.178571	1528.184	1217.611981	-0.000149181	-0.001990966	-0.003328366	0.001287511	0.022997951	0.003269514	-0.002349073	-0.004884527	0.000831775	-0.000809501	0.001399146	-0.003258084	0.002464733	-9.57E-05	-0.003513371	-0.038662227	-0.004582834	11026.3122	4935.31896	11625.58056	906.677	1425.3287	883.8865475	2159.93	-0.001638237	-0.005818873	-0.006842058	-0.010937271	0.010947014	-0.001614068	0.006423572
2016-09-28	3036.994681	59.68554772	890.5633431	51.509058	0.089962316	0.481721987	2997.179126	3.45592597	13512.84328	402.4558859	1027.394261	14892.59994	385.6127527	737.2919605	2875.118132	1475.848	1211.35194	0.002139057	0.002517328	-0.005114565	0.006453496	0.000506373	-0.002125042	-0.000470477	-0.001522633	-0.001843775	-0.002397139	-0.004787469	-0.003912937	0.002170167	0.000822927	-0.000716388	-0.034847362	-0.005154506	11237.64589	4975.425125	11717.03665	911.0865	1400.9839	889.6055633	2171.37	0.018984947	0.008093516	0.007836016	0.004851576	-0.017227678	0.006449463	0.005282491
2016-09-29	3058.510638	59.75324324	887.4562157	49.92332156	0.090422977	0.48204182	2990.126939	3.500548978	13502.8132	405.1049375	1030.830655	14892.70397	385.0196273	731.4245416	2866.884615	1499.557333	1218.875425	0.007059643	0.00113356	-0.003495047	-0.031269416	0.005107534	0.000663717	-0.002355714	0.012829377	-0.000742538	0.006560648	0.003339185	6.99E-06	-0.001539322	-0.007989902	-0.002867823	0.015937213	0.006191609	11221.04343	4986.432864	11676.05643	919.6551	1400.643	897.8157985	2151.13	-0.001478489	0.002209978	-0.003503621	0.009360865	-0.000243359	0.009186746	-0.009365019
2016-10-04	3042.021277	59.95663471	923.3508234	51.83648902	0.090614213	0.488506724	2964.739069	3.57065266	13372.42376	402.5321056	1027.389122	14598.96956	393.5906564	733.5401975	2853.895604	1473.52	1200.558203	-0.00540589	0.003398077	0.039650067	0.037606063	0.002112672	0.013322362	-0.008526816	0.01982859	-0.009703391	-0.006371279	-0.003344187	-0.019920478	0.022017113	0.002888339	-0.004541001	-0.017515857	-0.015142033	11005.76777	5025.898749	11852.54672	910.3623	1383.6896	907.6663939	2150.49	-0.019861648	0.012250819	0.010278061	-0.013456192	-0.001045497	0.012960222	-0.008233891
2016-10-13	3044.069149	59.94600317	957.7670665	50.5458554	0.087710969	0.487092657	2983.074753	3.702760727	13265.12245	394.5545024	1044.589271	14721.10316	395.6785659	730.3385049	2854.384615	1518.389333	1183.716814	0.012572478	0.003493949	0.016670516	-0.021012018	-0.004389948	0.006317849	0.004739345	0.024026185	0.003742032	-0.016906955	-0.006595447	-0.004640976	-0.000608387	-0.001119475	-0.001465726	0.021253566	-0.009191161	11089.51912	4862.426646	11495.05047	895.914	1377.9318	849.4850983	2132.55	0.005771913	-0.008996428	-0.008780152	-0.009091787	0.005978727	-0.00511833	-0.003104131
2016-10-17	3025.319149	59.77781693	928.2762416	50.41361848	0.088616095	0.501467098	2990.126939	3.691942842	13156.79997	392.1996917	1046.49822	14515.35383	394.1881894	727.8138223	2864.255495	1483.912	1149.200817	-0.006178567	-0.002809572	-0.03127524	-0.002619605	0.010266535	0.029083632	0.002361276	-0.002925849	-0.008199486	-0.005986159	0.001825796	-0.014075079	-0.003773746	-0.003462855	0.003452181	-0.02296828	-0.029592571	11116.92308	4892.582862	11547.62486	913.189	1379.7915	841.777695	2126.5	0.001931996	-0.005365829	-0.008013548	0.00283673	0.00688439	-0.013523817	-0.003042627
2016-10-18	3023.962766	59.97931938	924.9273374	51.35917848	0.08932165	0.506653878	2988.716502	3.738047869	13156.72774	397.466333	1052.856811	14521.69978	391.2705106	728.448519	2880.244505	1456.250667	1162.515997	-0.000448444	0.003365188	-0.003614182	0.018582317	0.007930399	0.010290086	-0.000471809	0.01241068	-5.49E-06	0.013339106	0.00605768	0.000437093	-0.00742927	0.000871679	0.005566734	-0.018816747	0.01151986	11244.95007	4956.644763	11687.26291	929.5252	1384.779	858.8906775	2139.6	0.011450596	0.013008696	0.012019833	0.017731049	0.003608159	0.020125688	0.00614146
2016-10-19	3043.803191	59.92572672	918.9015379	51.39319268	0.089181479	0.50427512	2991.537377	3.73949175	13231.14382	397.9177102	1049.724891	14545.96525	390.749629	727.842031	2871.458791	1472.685333	1173.323349	0.006539638	-0.000893918	-0.006536204	0.000662062	-0.001570516	-0.004706092	0.000943396	0.000386191	0.005640188	0.001134992	-0.002979121	0.001669585	-0.001332144	-0.000832922	-0.003054998	0.011222395	0.009253572	11305.31728	4962.83737	11687.89207	933.6722	1394.3521	861.0646355	2144.29	0.005354026	0.001248575	5.38E-05	0.004451495	0.006889303	0.002527925	0.0021896
2016-10-20	3063.430851	59.79507592	932.0439145	51.5043282	0.088975429	0.508925071	2985.895628	3.769010777	13246.65209	397.8475122	1050.705679	14466.45878	396.6985204	727.3906911	2867.706044	1507.146667	1169.356025	0.006427698	-0.002182592	0.014200956	0.002160121	-0.002313131	0.009178805	-0.001887683	0.007862867	0.001171417	-0.000176429	0.000933892	-0.00548087	0.015109578	-0.000620299	-0.001307768	0.023130747	-0.003387	11229.70806	4985.05176	11750.12622	935.8073	1398.8111	857.4966903	2141.34	-0.006710399	0.004466159	0.005310543	0.002284166	0.003192799	-0.004152253	-0.001376694
2016-10-24	3054.680851	59.77317519	926.5450465	51.59444345	0.08890978	0.518044706	2964.739069	3.786270368	13279.04556	401.9068152	1044.146175	14386.19807	389.8827744	724.8801128	2858.865385	1545.826667	1167.964602	-0.002860362	-0.00036633	-0.005917268	0.001748135	-0.000738105	0.017760746	-0.00711072	0.004568889	0.002442423	0.010151462	-0.00626252	-0.005563503	-0.017330482	-0.003457455	-0.003087595	0.025340588	-0.001190614	11148.22202	4958.214878	11719.99025	940.2354	1392.1038	851.9103151	2151.33	-0.005490936	0.004092307	0.005157442	0.008569262	-0.002467889	-0.002373585	0.004738517
2016-10-25	3041.143617	59.63038721	930.3383857	51.52618836	0.088626079	0.52955786	2971.791255	3.792908188	13397.10594	402.9861862	1043.063734	14363.8572	389.0553976	725.6981664	2858.293956	1568.650667	1161.181756	-0.004441485	-0.002391688	0.004085711	-0.001323791	-0.003195988	0.021980888	0.002375862	0.001751594	0.008851438	0.002682025	-0.001037213	-0.001554145	-0.002124372	0.0011279	-0.0001999	0.014656975	-0.005824336	11137.38017	4936.801248	11695.34743	934.5209	1397.7618	849.3292147	2143.16	-0.000972992	-0.004328172	-0.002104845	-0.006096278	0.004056115	-0.003034379	-0.00380488
2016-10-26	3044.920213	59.37663515	929.9148435	51.08137466	0.088704439	0.528243577	2963.328632	3.824700109	13433.62535	402.1429429	1043.078672	14340.03386	386.9605522	726.1636107	2846.892857	1569.330667	1161.560245	0.001241064	-0.004264495	-0.00045536	-0.008670248	0.000883773	-0.002484935	-0.002851713	0.008347005	0.002722209	-0.002094679	1.43E-05	-0.001659938	-0.005398988	0.000641169	-0.003996754	0.0004334	0.000325898	11065.28172	4954.039575	11700.3254	941.7732	1405.4111	850.4320056	2139.43	-0.0064946	0.003485719	0.000425546	0.00773049	0.005457615	0.001297583	-0.001741937
2016-10-27	3053.617021	59.01877017	939.5715042	50.92701702	0.089141184	0.515546754	2967.559944	3.879038589	13419.08222	398.669533	1046.14744	14296.73053	381.662791	727.4471086	2849.222527	1583.013333	1168.822328	0.002852098	-0.00604527	0.010330909	-0.003026374	0.004911517	-0.024329502	0.001426873	0.014107275	-0.001083178	-0.008674769	0.00293771	-0.00302432	-0.013785283	0.001765945	0.000817986	0.008681002	0.006232544	11080.71263	4953.831939	11710.55332	948.5999	1396.0431	848.8309019	2133.04	0.001393562	-4.19E-05	0.000873775	0.007222627	-0.00668798	-0.001884469	-0.002991246
2016-11-02	3045.398936	58.89422004	960.0549226	50.6034354	0.088633726	0.532872402	2968.970381	3.825267857	13470.15076	396.1331901	1082.496042	14228.61557	398.3375165	729.8307475	2767.315934	1597.232	1161.198094	-0.00269489	-0.002112578	0.021566569	-0.006374102	-0.00570901	0.033054004	0.000475172	-0.013958844	0.003798442	-0.006382342	0.034155213	-0.004775759	0.042762205	0.003271361	-0.029168286	0.008941928	-0.006544373	10895.64763	4898.076365	11506.54683	916.1697	1406.3622	842.3966476	2097.94	-0.012650743	-0.006188825	-0.008527753	-0.017135068	-0.004858404	0.000240244	-0.00654687
2016-11-03	3043.537234	59.47584747	640.4643803	50.22354218	0.08723177	0.534635404	2981.664316	3.808683291	13487.73229	393.5713433	1080.85694	14205.93659	400.6967628	733.5401975	2735.162088	1616.122667	1165.859769	-0.000611503	0.009827351	-0.404796986	-0.007535583	-0.01594384	0.003303027	0.00426642	-0.004344956	0.00130437	-0.006488137	-0.001515335	-0.001595171	0.005905261	0.005069744	-0.011687175	0.011757734	0.004006502	10896.97377	4881.082752	11424.55363	912.2412	1407.3162	844.8984546	2088.66	0.000121705	-0.003475479	-0.007151297	-0.004297181	0.000678116	0.002965467	-0.004433199
2016-11-07	3056.888298	59.63804662	584.15827	50.10452037	0.087961871	0.541109247	2981.664316	3.837445402	13560.99404	391.9710283	1072.785698	14196.33963	402.4176735	743.1734838	2737.368132	1652.714667	1167.651464	0.0043771	0.002723431	-0.092021551	-0.002372654	0.008334837	0.012036167	0	0.007523349	0.005417034	-0.004074426	-0.007495468	-0.000675788	0.004285599	0.01304711	0.000806225	0.022389324	0.001535622	10957.56057	4934.990502	11567.47809	920.3525	1383.4338	839.5958862	2131.52	0.012136773	0.016152915	0.016300321	0.013755241	-0.002918176	0.001904634	0.021980158
2016-11-08	3043.271277	59.6253504	560.9380728	50.43392291	0.089503117	0.539754864	2984.48519	3.841877702	13617.53951	396.0061883	1076.023525	14146.22221	402.4995497	744.9083216	2743.203297	1687.410667	1183.90742	-0.004464488	-0.000212911	-0.040561444	0.006552791	0.017370015	-0.002506113	0.000945626	0.001154347	0.004161045	0.010241908	0.003013603	-0.003536552	0.00020344	0.002331644	0.002129401	0.020776016	0.013825905	11016.03908	4941.591182	11570.38482	926.2344	1380.9498	846.8174211	2139.56	0.005322628	0.001336633	0.000251253	0.006370586	-0.001797146	0.008564424	0.00376486
2016-11-09	3046.62234	59.44974153	594.5721671	49.63951957	0.088044879	0.539624337	3008.462623	3.870345843	13596.25605	389.8308293	1081.852442	14061.072	403.2291419	742.9619182	2740.274725	1701.232	1177.233492	0.001100533	-0.00294955	0.058231588	-0.01587674	-0.016426778	-0.000241856	0.008001925	0.007382636	-0.001564167	-0.015716964	0.005402471	-0.006037479	0.001811013	-0.002616363	-0.001068144	0.00815749	-0.005653153	11032.97204	5007.823656	11734.03222	915.9671	1321.8028	855.9040033	2163.26	0.001535939	0.01331404	0.014044556	-0.011146887	-0.043774961	0.010673112	0.011016143
2016-11-10	3087.606383	59.47272152	646.9208954	50.18980965	0.088710962	0.542373391	3015.51481	3.938302362	13624.35166	388.0126775	1068.516095	14090.27899	408.0720859	744.6121298	2736.524725	1740.813333	1166.088496	0.01336261	0.00038647	0.084381923	0.011024729	0.007536794	0.005081452	0.002341373	0.01740589	0.00206429	-0.004674861	-0.012403937	0.002074998	0.011938849	0.002218662	-0.001369413	0.022999742	-0.009512205	10935.43722	4936.470025	11581.51574	907.5991	1370.9475	850.4761079	2167.48	-0.008879611	-0.014350915	-0.013083	-0.009177686	0.036505544	-0.006361905	0.001948859
2016-11-16	3107.021277	59.30778844	710.2608645	46.32724458	0.081819697	0.539553011	3022.566996	3.858921523	13619.49059	373.9529006	1064.880539	14288.32995	404.840656	739.3653032	2676.293956	1772.733333	1168.261402	0.006268321	-0.002777109	0.093408294	-0.080081787	-0.080865458	-0.005213638	0.002335904	-0.020362012	-0.000356856	-0.036908158	-0.003408236	0.01395799	-0.007950292	-0.007071332	-0.022255782	0.018170175	0.00186168	10961.40168	4817.120028	11412.47367	875.2268	1374.5342	836.9676504	2176.94	-0.001105453	-0.013701196	-0.012530572	-0.012691581	0.007530241	-0.002311249	-0.001583539
2016-11-17	3138.989362	59.59250069	715.4984511	46.32776321	0.081598229	0.544903226	3029.619182	3.917365093	13652.68184	370.2674405	1067.856433	14294.12973	404.7221463	740.9873061	2685.434066	1767.701333	1168.707965	0.01023641	0.004789102	0.007347117	1.12E-05	-0.002710451	0.009867173	0.00233046	0.015031511	0.002434076	-0.009904299	0.002790683	0.000405828	-0.000292775	0.002191375	0.003409393	-0.002842591	0.000382173	10976.59732	4852.411109	11451.69322	874.6381	1378.2095	842.8027752	2187.12	0.001385326	0.007299472	0.00343066	-0.000672852	0.002670283	0.006947554	0.004665389
2016-11-22	3150.053191	60.00026014	651.3076659	45.53322332	0.081208366	0.548498984	3023.977433	3.973450544	13646.07704	368.1247176	1055.81785	14359.77394	406.7742434	738.448519	2676.043956	1760.424	1148.732471	0.00351845	0.006819159	-0.093997299	-0.017299176	-0.004789287	0.006577215	-0.001863933	0.014215614	-0.00048389	-0.005803769	-0.011337626	0.004581877	0.005057574	-0.003432105	-0.00350281	-0.004125332	-0.0172397	11224.54471	4828.983195	11374.89455	864.1575	1376.8654	844.9573954	2202.94	0.001037491	0.002817539	0.001366471	0.010653224	-0.000566779	0.003122706	0.002163087
2016-11-28	3130.718085	60.51928939	634.6017183	46.30934885	0.078883226	0.54844981	3019.675599	3.991298171	13704.074	364.9658263	1069.001324	14268.56386	410.7687509	736.1071932	2661.832418	1841.026667	1159.150442	-0.00615694	0.008613249	-0.025984549	0.016901617	-0.029049664	-8.97E-05	-0.001423588	0.004481662	0.004241077	-0.008618065	0.012409191	-0.006372035	0.009772059	-0.003175638	-0.005324804	0.044768698	0.009028224	11187.95917	4775.600932	11204.931	846.0842	1386.5199	841.3371009	2201.72	0.003873791	-0.009180662	-0.011335471	-0.019893719	0.009719281	-0.009791405	-0.005268332
2016-11-29	3131.117021	60.40720359	622.0738474	46.46982885	0.078725729	0.545687583	3019.083216	3.949006584	13702.30607	364.2924317	1060.596267	14255.76793	408.3986245	736.3046544	2647.362637	1839.154667	1160.307692	0.000127418	-0.001853785	-0.019938775	0.0034594	-0.00199858	-0.005049152	-0.000196194	-0.010652485	-0.000129016	-0.001846794	-0.007893605	-0.000897194	-0.005786688	0.000268215	-0.005450851	-0.001017341	0.000997862	11163.06467	4813.624096	11232.23022	866.2258	1378.0161	845.1895906	2204.66	-0.002227595	0.007930435	0.002433395	0.023526732	-0.006152083	0.004568557	0.001334429
2016-11-30	3122.659574	60.48911139	632.2825271	47.10686538	0.078775898	0.547874473	3062.03103	3.903438143	13729.17387	362.5436632	1062.1618	14272.36103	406.2762644	737.2214386	2690.612637	1866.714667	1173.252553	-0.00270475	0.001355009	0.016277519	0.013615492	0.00063706	0.003999577	0.014125217	-0.01160631	0.001958903	-0.004812012	0.001474999	0.00116328	-0.005210336	0.001244341	0.016205001	0.014873977	0.01109463	11231.55112	4869.06459	11315.95905	884.4316	1366.4841	844.965776	2198.81	0.006116351	0.011451592	0.007426691	0.020799565	-0.008403765	-0.000264845	-0.002656997
2016-12-06	3142.739362	60.82480336	646.4322889	47.08874644	0.082222126	0.554209304	3054.626234	4.060093279	13770.36327	367.1389953	1070.368081	14706.85077	421.9076862	745.1763047	2741.142857	1908.053333	1186.066712	0.006409762	0.005534284	0.022132127	-0.000384709	0.042817351	0.011496224	-0.002421192	0.039348209	0.002995645	0.012595593	0.007696325	0.029988552	0.037753155	0.010732534	0.018606021	0.021903502	0.010862697	11386.47998	4971.924396	11566.22849	937.8711	1372.7204	859.1261891	2212.23	0.001424661	0.015503367	0.011418989	0.043525194	0.010718845	0.003064706	0.003405076
2016-12-14	3160.505319	61.72937814	601.0750713	47.35245878	0.082940572	0.541587934	3063.582511	4.211028343	14010.4639	369.6940382	1090.078641	14922.041	440.7444776	744.090268	2845.876374	1884.277333	1224.612662	0.005637098	0.014762307	-0.07274862	0.005584703	0.008699913	-0.023036978	0.002927747	0.036500931	0.017285778	0.00693523	0.018247251	0.014525958	0.043678755	-0.001458486	0.037496126	-0.012539155	0.031982051	11448.8323	5076.379056	11969.0077	976.5317	1415.3911	882.272004	2253.28	-0.022979762	-0.00403548	-0.000334638	-0.009903268	0.000698213	-0.000679951	-0.008150321
2016-12-15	3161.43617	62.0174783	611.5527181	47.03177233	0.082101077	0.543168292	3075.021157	4.139803774	13972.08126	366.6270997	1090.732224	14899.07594	442.2543867	745.4724965	2808.826923	1890.909333	1215.245745	0.000294483	0.004656291	0.017281325	-0.006795366	-0.010173217	0.002913759	0.003726795	-0.017058491	-0.002743329	-0.008330485	0.000599395	-0.001540188	0.00341996	0.001855885	-0.013104129	0.003513472	-0.007678284	11402.0454	5021.155737	11842.65216	972.633	1377.3682	866.1370914	2262.03	-0.004094982	-0.010938089	-0.010613013	-0.004000386	-0.027231312	-0.018457203	0.003875708
2016-12-20	3168.457447	62.6546375	616.5673339	46.27194171	0.080126372	0.544845758	3083.187588	4.03269828	13954.28604	365.0519263	1120.514657	14863.2369	450.3829975	745.1480959	2855.447802	1874.962667	1219.616065	0.002218451	0.010221448	0.008166374	-0.016287614	-0.024346096	0.00308354	0.002652211	-0.026212689	-0.001274439	-0.004305647	0.026938859	-0.002408352	0.018213074	-0.000435256	0.016461748	-0.008469094	0.003589793	11440.8319	5026.425996	11882.05654	982.5066	1392.5486	867.1411429	2270.76	0.005245873	2.69E-05	-0.002257177	0.008764138	-0.007427955	0.00099737	0.003630921
2016-12-21	3171.675532	62.23827511	638.5175779	46.33586911	0.079187672	0.546406414	3083.808181	4.092625228	13965.95615	363.7883692	1110.622067	14897.6455	448.3175012	744.4428773	2854.986264	1881.789333	1216.389381	0.001015148	-0.006667535	0.034981669	0.001380605	-0.011784408	0.002860305	0.000201263	0.014750929	0.000835961	-0.003467312	-0.008867816	0.002312338	-0.004596637	-0.000946862	-0.000161647	0.003634349	-0.002649161	11416.34221	5037.323822	11951.46974	987.2941	1390.5496	868.3898638	2265.18	-0.002142846	0.002165759	0.005824853	0.004860907	-0.001436529	0.001439008	-0.002460351
2016-12-22	3188.351064	62.66808541	643.0402475	45.72601066	0.078315296	0.546146048	3081.311707	4.06266146	13975.1396	362.6857334	1136.517089	14919.51823	445.515483	744.8519041	2864.81044	1890.069333	1208.119809	0.005243868	0.006882147	0.007058111	-0.013249075	-0.011077695	-0.00047662	-0.00080987	-0.007348338	0.000657344	-0.003035584	0.023048122	0.001467124	-0.006269689	0.000549289	0.003435152	0.004390415	-0.006821673	11361.95451	5049.287572	11964.75084	985.9214	1391.7098	864.7270639	2260.96	-0.004775406	0.002372205	0.001110635	-0.001391333	0.000833998	-0.004226842	-0.001864724
2017-01-04	3211.888298	65.09154102	678.7810028	47.13141691	0.083385176	0.566357649	3059.717913	4.071109244	14240.65061	366.22652	1163.287037	14972.3925	464.7105476	755.6981664	2936.478022	1919.496	1249.195371	0.007355144	0.037942289	0.054091231	0.030272507	0.062727613	0.03633934	-0.007032659	0.002077213	0.018820586	0.009715338	0.02328125	0.003537701	0.042182733	0.014456633	0.024708728	0.015449139	0.033434367	11659.71596	5113.50378	12090.54435	1013.2533	1404.9548	880.2818666	2270.75	0.023780945	-0.002316115	-0.000962355	0.011933304	0.017567202	0.00889902	0.014156765
2017-01-05	3208.510638	65.41123138	704.5671668	47.72578307	0.08432015	0.56330592	3062.679831	4.087052704	14370.76563	370.0824972	1204.813148	15065.55318	464.9599772	754.7531735	2944.324176	1919.661333	1253.086453	-0.001052165	0.004899375	0.03728512	0.012531973	0.011150316	-0.005402912	0.000967568	0.003908596	0.009095385	0.010473897	0.035074841	0.006202886	0.000536598	-0.001251272	0.002668397	8.61E-05	0.003110029	11770.56336	5146.162064	12165.34549	1025.0229	1427.0341	890.0133638	2269	0.009461964	0.006366366	0.006167688	0.01154871	0.015593103	0.010994319	-0.000770968
2017-01-09	3208.510638	65.79591009	695.7277535	47.42574809	0.083781427	0.585667709	3070.77574	4.142105422	14663.30909	372.5901932	1257.208954	15077.25678	468.0548582	751.2411848	2940.118132	1888.456	1269.895167	0	0.005863702	-0.012625241	-0.006306488	-0.006409516	0.038929724	0.002639919	0.013380115	0.020152415	0.006753192	0.042569657	0.000776543	0.006634176	-0.004664022	-0.001429547	-0.016389217	0.013324681	11631.85941	5139.768612	12160.69188	1002.3731	1412.9876	876.7489787	2268.9	-0.006784273	-0.011463927	-0.00994161	-0.019572596	0.000129309	-0.008457447	-0.003554871
2017-01-10	3218.085106	66.54821991	686.918146	47.69695374	0.084324377	0.609383077	3068.956276	4.187692866	14836.7347	373.6842105	1279.257637	15032.13289	466.4045372	752.2143865	2939.68956	1868.808	1271.153165	0.002979641	0.011369117	-0.012743287	0.005702243	0.006459645	0.039694517	-0.000592685	0.010945739	0.011757786	0.002931946	0.01738579	-0.002997332	-0.003532144	0.00129462	-0.000145778	-0.01045877	0.000990141	11662.72019	5165.392641	12240.07311	1007.5111	1415.1001	884.3959891	2268.9	0.002649612	0.004973058	0.006506477	0.005112744	0.001493943	0.00868419	0
2017-01-12	3222.68617	67.39775468	712.8240998	48.51243802	0.084023186	0.59990853	3070.394922	4.236704995	15071.87712	376.052897	1279.056079	14987.06102	472.4547929	757.4047955	2942.162088	1845.805333	1274.68482	0.001428731	0.012684908	0.037019548	0.016952686	-0.003578208	-0.015669903	0.000468664	0.01163589	0.015724385	0.006318733	-0.000157571	-0.003002872	0.012888703	0.006876475	0.000840731	-0.012385117	0.002774456	11740.90771	5194.233563	12303.31862	1009.0825	1425.9901	888.6846771	2270.44	-0.001327147	0.011544777	0.005815824	0.009940806	0.013147431	0.013369645	-0.002147057
2017-01-17	3269.62766	70.36000964	702.6355687	48.59389775	0.082798498	0.600298209	3061.368124	4.309377344	15551.7733	372.4174225	1228.237496	14921.41681	464.4832462	746.6149506	3002.151099	1832.941333	1269.745405	0.007339498	0.018255077	-0.004225105	0.001274777	-0.000528179	-0.01498818	-0.001349003	-0.005406958	0.012641994	0.00263464	-0.015119614	-0.001518741	-0.004381734	-0.007809232	0.015532955	0.007286214	0.002073714	11825.2106	5192.092796	12329.336	1019.0068	1414.0787	892.7736509	2267.89	0.001579122	-0.010684778	-0.005543124	-0.002692233	-0.005864128	0.002822582	-0.002971914
2017-01-18	3281.329787	69.73566828	707.3973392	48.67974729	0.08376139	0.601950307	3053.145275	4.353793435	15697.34211	374.6248172	1236.20837	14878.58163	464.1068416	743.8504937	2989.052198	1827.586667	1278.668482	0.00357265	-0.00891313	0.006754152	0.001765115	0.01156224	0.002748349	-0.002689618	0.010254093	0.009316735	0.005909709	0.006468717	-0.002874846	-0.000810701	-0.003709526	-0.004372718	-0.002925627	0.007002876	11613.1307	5175.66576	12369.5895	1021.489	1415.3229	892.124012	2271.89	-0.018097329	-0.003168872	0.003259537	0.002432939	0.000879479	-0.000727928	0.0017622
2017-01-19	3297.180851	69.63685191	679.4248737	48.78257169	0.08376644	0.598213739	3033.244006	4.39721676	15886.65411	374.3283917	1235.130899	14913.35433	467.6734117	744.0479549	3005.887363	1833.565333	1281.061947	0.004819053	-0.001418018	-0.040345849	0.002110035	6.03E-05	-0.006226782	-0.006539621	0.009924267	0.011987987	-0.000791573	-0.000871973	0.002334371	0.007655426	0.000265423	0.005616473	0.003266006	0.001870092	11574.14	5164.528152	12371.56225	1017.9858	1403.541	883.9904961	2263.69	-0.003363116	-0.002154237	0.000159471	-0.003435398	-0.008359374	-0.009158838	-0.003615859
2017-01-23	3389.255319	71.36128574	688.2818126	48.46816172	0.082388999	0.588752091	3030.394922	4.33425739	16510.27541	376.5908067	1249.665801	15006.77509	475.8374627	744.2454161	3008.335165	1870.181333	1268.228727	0.027542412	0.024461597	0.012951699	-0.006465989	-0.016580529	-0.015942916	-0.000939728	-0.014421496	0.038503547	0.00602574	0.011699201	0.006244696	0.017306117	0.000265353	0.000814005	0.019773055	-0.010068156	11668.14653	5166.140815	12371.27112	1021.9052	1418.9575	890.7836257	2265.2	0.000145275	0.001725884	0.000494566	-0.002009126	0.005591599	0.007824174	-0.002693702
2017-01-24	3398.776596	71.80857328	677.6070834	48.99886158	0.083194711	0.593591749	3016.121298	4.385583248	16673.52902	378.9178221	1248.225183	14997.49023	476.7623966	739.7602257	3037.865385	1891.168	1274.134786	0.002805315	0.006248368	-0.015630768	0.010889942	0.009731855	0.008186595	-0.004721281	0.011772337	0.009839434	0.006160149	-0.001153468	-0.000618903	0.001941915	-0.006044726	0.009768268	0.011159232	0.004646125	11861.32513	5191.316244	12462.24151	1027.6472	1407.5487	891.9494883	2280.07	0.016420508	0.004861324	0.007326454	0.005603189	-0.008072766	0.00130795	0.006543089
2017-01-31	3467.287234	68.6974773	668.5410258	49.67446281	0.083045395	0.602309745	3048.617772	4.597210728	16884.6943	377.4079928	1220.268005	15022.66598	465.2100385	730.8180536	2911.324176	1893.829333	1238.616746	0.019956969	-0.044291396	-0.013469832	0.01369391	-0.00179639	0.014580048	0.010716631	0.047127129	0.012585176	-0.003992542	-0.022652178	0.001677257	-0.024529247	-0.012161586	-0.042547072	0.001406254	-0.02827212	11824.43898	5107.44195	12406.2259	985.0072	1430.4242	893.0353785	2278.87	0.007021258	0.004192796	-0.000936443	0.002085712	-0.003195896	0.006122566	-0.000890396
2017-02-02	3478.058511	67.3458471	683.759484	51.14553121	0.084275467	0.596651614	3047.320169	4.777407818	16929.29685	378.1021238	1218.034753	15091.45715	473.9153971	735.0916784	2903.958791	1892.970667	1210.676651	0.003101728	-0.019871239	0.02250846	0.029184148	0.014703416	-0.009438458	-0.000425727	0.038448346	0.002638114	0.001837517	-0.001831809	0.004568706	0.018539819	0.005830696	-0.002533115	-0.000453505	-0.022815811	11827.27343	5181.668632	12567.48836	998.24	1421.8784	892.735479	2280.85	0.001858609	0.001606335	-0.001042794	0.009253594	-0.001989119	-0.003932316	0.000570125
2017-02-06	3459.81383	67.2881037	700.2554715	51.7509681	0.085310826	0.601288411	3042.143865	4.807041992	16578.51673	381.9421861	1225.50476	15122.90083	473.7030459	746.5726375	2914.736264	1883.293333	1231.199455	-0.005259458	-0.000857784	0.023839004	0.011768017	0.012210561	0.007741323	-0.001700086	0.006183823	-0.020937978	0.010104924	0.006114106	0.002081374	-0.000448179	0.015497692	0.003704434	-0.005125359	0.016809442	11810.91159	5118.279296	12329.34061	960.4595	1431.4557	890.7459066	2292.56	-0.005776027	-0.012562572	-0.014935333	-0.048951408	0.003369799	-0.007719617	-0.002117657
2017-02-07	3484.707447	67.67474045	718.3117113	51.39552784	0.085040332	0.600234155	3063.215797	4.841298943	16276.91717	380.841132	1216.565754	15148.83081	475.8213376	755.1622003	2907.950549	1876.965333	1237.606535	0.007169313	0.005729544	0.025458385	-0.006891978	-0.003175725	-0.001754867	0.006902793	0.007101137	-0.018359705	-0.00288694	-0.007320875	0.001713149	0.004461803	0.011439645	-0.002330786	-0.003365729	0.00519044	11770.94251	5075.396725	12329.0272	954.4878	1428.664	890.523537	2293.08	-0.00338982	-0.008413613	-2.54E-05	-0.006236954	-0.001952157	-0.000249675	0.000226795
2017-02-08	3484.148936	68.87623208	731.4386266	51.68383552	0.084657172	0.598843601	3070.014104	4.849435072	16450.73122	380.2499719	1222.385236	15156.68523	475.6611149	756.2059238	2926.876374	1857.973333	1245.52757	-0.000160288	0.017598156	0.018109703	0.005593912	-0.004515808	-0.002319374	0.002216878	0.001679157	0.010621948	-0.001553455	0.004772128	0.000518349	-0.000336785	0.001381164	0.006487216	-0.01017	0.006379891	11823.67161	5083.5789	12311.01477	960.8267	1441.4404	900.2095254	2294.67	0.004469595	0.001610827	-0.001462046	0.006619198	0.00890315	0.010818009	0.00069315
2017-02-13	3478.218085	69.51782063	749.3546027	51.88572897	0.085633511	0.605564231	3080.662906	5.008413238	16435.13084	384.4531865	1229.398774	15124.59135	476.5677044	756.0648801	2931.458791	1882.546667	1242.744724	-0.001703689	0.009271976	0.02419899	0.003898707	0.01146686	0.011160173	0.003462647	0.032256928	-0.000948759	0.010993173	0.005721187	-0.002119719	0.001904143	-0.000186532	0.00156441	0.013139183	-0.002236771	12050.92161	5195.657151	12515.04165	964.0669	1441.8091	909.9698707	2328.25	0.002508811	0.012323511	0.009168459	0.006916957	0.001873083	0.006597352	0.005232176
2017-02-16	3520.505319	69.65654078	785.901044	51.67753655	0.085032373	0.606389853	3121.45275	5.019675709	16846.25912	383.2114004	1219.913891	15196.76356	473.1855773	755.5430183	2972.335165	1901.672	1264.318584	0.012084418	0.001993473	0.04761858	-0.00402059	-0.007044647	0.001362464	0.013153715	0.002246186	0.024707453	-0.003235234	-0.007744973	0.004760496	-0.007122147	-0.000690472	0.013847715	0.010108029	0.017210888	12128.57034	5218.904792	12523.81205	972.3818	1446.7497	908.0413449	2347.22	0.000829934	0.003977134	0.006032216	0.011535644	0.009939193	-0.000901356	-0.000864479
2017-02-22	3571.143617	70.21118088	784.8001702	52.51872208	0.084646878	0.611915644	3091.67842	4.980772868	16765.1143	383.4074074	1178.34406	15260.09306	467.2624278	755.6558533	3008.972527	1883.426667	1262.769231	0.012937547	0.004678746	-0.003494857	0.003106347	0.002763065	0.0050801	-0.007494655	0.00122579	0.001409615	-0.001957899	-0.027043963	0.002587085	0.000789488	-0.00050383	0.003649602	-0.001280532	0.012432709	12043.68533	5147.038644	12614.11767	950.078	1451.5516	909.2040172	2362.82	-0.006260854	-0.000824944	0.000315051	-0.007462628	0.003345602	0.002597006	-0.001082865
2017-02-23	3588.590426	70.42910201	773.7485342	52.76406068	0.084682283	0.615272287	3100.141044	5.022955204	16807.19535	382.900146	1159.857208	15213.4347	467.9047186	753.1734838	3001.483516	1878.978667	1267.090538	0.004873601	0.003098988	-0.014182196	0.004660573	0.00041818	0.005470477	0.002733487	0.008433373	0.002506892	-0.001323911	-0.015813213	-0.003062225	0.001373639	-0.003290461	-0.002491996	-0.002364446	0.003416246	12033.85695	5171.560917	12632.44066	952.5044	1461.0268	911.0796027	2363.81	-0.000816394	0.004753032	0.001451524	0.00255064	0.006506423	0.002060763	0.000418903
2017-02-27	3589.760638	70.33923185	761.049974	52.63183745	0.084694977	0.625726058	3107.19323	4.945808854	16741.25038	381.7104225	1171.296803	15139.15583	462.8717859	747.7009873	3005.164835	1858.48	1260.329476	0.000326039	-0.001276852	-0.016547905	-0.002509079	0.00014989	0.016847755	0.002272212	-0.015477925	-0.003931333	-0.003111975	0.009814613	-0.00489441	-0.010814587	-0.007292443	0.001225748	-0.010969418	-0.005350182	11747.70949	5129.592066	12516.66073	958.8862	1447.1396	904.4855569	2369.75	-0.008624842	-0.002088247	-0.000497988	0.019524085	-0.008036366	-0.001123858	0.001017502
2017-02-28	3589.547872	70.24473675	755.5901809	52.67847335	0.084713359	0.624459871	3121.297602	4.984670528	16746.78073	381.4797297	1181.408796	15032.70507	463.0978312	747.9689704	2940.142857	1859.304	1239.507148	-5.93E-05	-0.001344323	-0.007199884	0.000885685	0.000217014	-0.002025599	0.004528993	0.007826787	0.000330288	-0.000604549	0.008596108	-0.007056323	0.000488235	0.000358345	-0.021874249	0.000443275	-0.016659336	11594.94014	5148.637226	12540.92428	962.4237	1451.0147	905.2904691	2363.64	-0.013089476	0.003705927	0.001936624	0.003682388	0.002674186	0.000889516	-0.002581661
2017-03-01	3574.893617	69.92680554	740.6952068	52.85083422	0.08425317	0.621393086	3126.939351	5.053491495	16628.86024	381.7607376	1172.963081	15061.54794	467.2464067	747.7009873	2953.873626	1857.741333	1244.255956	-0.004090835	-0.004536324	-0.019909927	0.0032666	-0.005447116	-0.004923199	0.00180587	0.013712081	-0.00706629	0.000736355	-0.007174526	0.001916836	0.008918426	-0.000358345	0.004659232	-0.000840811	0.003823886	11698.29771	5225.242239	12710.37123	977.7104	1442.2139	907.4476355	2395.96	0.008874528	0.014769095	0.013421053	0.015758721	-0.006083741	0.00238001	0.013581182
2017-03-02	3567.925532	69.82758877	756.7778339	52.44628826	0.084608218	0.619771108	3124.118477	5.059211575	16685.31861	385.6304788	1181.859754	15123.81111	474.0970857	751.0437236	2945.370879	1871.109333	1251.569775	-0.001951075	-0.001419874	0.021480514	-0.007683932	0.004205207	-0.002613641	-0.000902527	0.001131266	0.003389453	0.010085531	0.007556165	0.004125395	0.014555367	0.004460722	-0.002882658	0.007170068	0.005860858	11595.38025	5218.93932	12679.4319	977.328	1445.252	905.7807721	2381.92	-0.008836572	-0.001206972	-0.002437147	-0.000391194	0.002104337	-0.001838559	-0.0058771
2017-03-06	3558.776596	69.68077841	749.285577	52.92721672	0.084963828	0.615715718	3124.118477	4.986895987	16658.80091	388.3453237	1190.395862	15084.43499	471.8039135	755.5712271	2918.28022	1860.36	1253.715453	-0.00256751	-0.002104683	-0.00994954	0.009128135	0.004194212	-0.006564869	0	-0.014396986	-0.001590548	0.007015351	0.007196648	-0.00260698	-0.004848661	0.006010185	-0.009240267	-0.005761464	0.001712922	11655.29456	5266.543648	12666.33728	985.6557	1444.2321	898.8417981	2375.31	-0.000953872	-0.002050703	-0.003197746	-0.005021482	0.004228818	-0.003543071	-0.003282598
2017-03-07	3545.159574	70.0963574	721.4518785	52.8834518	0.084918187	0.616469439	3121.297602	4.986340353	16441.31853	388.7249831	1183.317924	15073.48562	471.768983	753.25811	2861.782967	1864.834667	1250.243703	-0.00383366	0.005946326	-0.037854509	-0.000827231	-0.000537326	0.001223389	-0.000903343	-0.000111425	-0.013141071	0.000977156	-0.005963616	-0.000726136	-7.40E-05	-0.003066111	-0.019549631	0.002402381	-0.00277301	11634.4514	5240.408	12655.38966	983.9841	1441.4893	893.3720906	2368.39	-0.001789901	-0.004974935	-0.000864682	-0.001697367	-0.001900946	-0.006103875	-0.002917556
2017-03-09	3599.893617	70.67182673	728.2925583	52.62108827	0.084700022	0.613659973	3108.603667	4.861594111	16539.4212	385.0285842	1179.109311	15063.16044	471.202518	755.1057828	2875.612637	1844.490667	1213.696392	0.015321121	0.008176173	0.009437154	-0.004973512	-0.002572426	-0.004567765	-0.00407517	-0.025335854	0.005949106	-0.009554533	-0.00356296	-0.000685224	-0.001201447	0.002449904	0.004820897	-0.010969221	-0.029667922	11472.34232	5255.991201	12638.39929	990.6404	1430.7343	888.0553999	2364.87	-0.001045994	0.003756771	0.00045165	0.008454333	0.001660316	-0.005413278	0.000799518
2017-03-14	3655.771277	70.74635577	708.6872095	54.21905793	0.084921969	0.60291877	3125.528914	4.811865313	16753.87776	387.2459532	1192.113623	14818.34709	463.0151974	754.9647391	2833.571429	1810.856	1194.815521	0.015402796	0.001054024	-0.027288575	0.029915512	0.002616962	-0.017658507	0.005429878	-0.010281583	0.012883045	0.005742453	0.010968553	-0.016385976	-0.017528099	-0.000186804	-0.014727838	-0.018403516	-0.015678775	11404.9759	5288.135806	12745.28265	995.1097	1451.8124	894.1310329	2365.45	-0.013729905	-0.008086837	-0.003108968	-0.01046251	-0.001549963	-0.006990125	-0.003384741
2017-03-15	3645.079787	70.82472215	702.2391806	54.4479631	0.084673764	0.601641055	3139.633286	4.863599195	16765.11821	386.053726	1190.71	14720.94711	460.7937181	756.6149506	2827.434066	1822.869333	1191.381892	-0.002928836	0.001107096	-0.009140199	0.004212971	-0.002927021	-0.002121465	0.004502484	0.010693931	0.000670691	-0.003083483	-0.001178118	-0.006594628	-0.004809401	0.002183427	-0.002168295	0.006612155	-0.002877911	11663.71834	5295.576856	12756.88391	1004.5963	1448.0681	900.215663	2385.26	0.022433285	0.001406133	0.000909826	0.009488066	-0.002582384	0.006782027	0.008339854
2017-03-16	3655.930851	71.57549333	715.0657684	55.19001613	0.086723163	0.597187824	3155.148096	4.949626983	16826.01919	391.4240649	1191.900144	14742.19565	460.5639966	757.1932299	2846.436813	1845.76	1204.882233	0.002972485	0.010544621	0.018100463	0.01353663	0.023915209	-0.007429336	0.00492943	0.017533478	0.003626019	0.013814991	0.000999025	0.001442381	-0.000498659	0.000764006	0.006698361	0.012479301	0.011267943	11659.85615	5377.351388	12960.41887	1031.3261	1470.6298	916.3091355	2381.38	-0.000331183	0.015324029	0.01582897	0.026259681	0.015460421	0.017719432	-0.001627981
2017-03-27	3677.420213	70.93016568	713.365474	55.09495415	0.087412904	0.582108367	3157.96897	4.939126864	17419.03798	395.8598004	1154.6697	14574.36599	464.3653258	764.0338505	2864.980769	1827.234667	1215.869299	0.005860738	-0.009056932	-0.002380647	-0.001723934	0.007921904	-0.025575049	0.000893655	-0.002123649	0.034637295	0.011268572	-0.031734464	-0.011449603	0.008219764	0.008993617	0.006493667	-0.010087404	0.009077463	11592.56878	5463.479527	13062.52062	1057.4553	1459.4336	916.3879182	2341.59	0.004405775	0.007052765	0.002075019	0.004544973	-0.006900943	0.000368983	-0.001020153
2017-03-29	3670.930851	71.35799911	712.0622814	55.73016494	0.088194588	0.569366629	3177.715092	4.938379443	17344.96809	396.1548037	1165.026422	14443.59774	461.4557184	764.2313117	2861.766484	1853.056	1207.855684	-0.001766209	0.006013637	-0.001828494	0.011463425	0.008902686	-0.022132062	0.006233324	-0.000151338	-0.004261304	0.000744944	0.008929438	-0.009012978	-0.006285485	0.000258412	-0.001122552	0.014032455	-0.006612668	11743.51609	5448.204192	13115.7844	1048.2859	1468.1987	913.8890347	2361.13	0.007522175	-0.005758573	-0.005874148	-0.014869168	-0.008807653	-0.006532395	0.001084815
2017-03-30	3606.356383	71.27546114	713.7074894	55.99922245	0.088499129	0.569418656	3173.48378	4.941392987	17386.31706	395.7579186	1143.709123	14436.0034	457.5345607	760.0423131	2854.56044	1867.101333	1209.946903	-0.017747317	-0.001157344	0.002307818	0.004816245	0.00344711	9.14E-05	-0.001332445	0.000610043	0.00238108	-0.001002346	-0.018467169	-0.000525931	-0.008533674	-0.0054964	-0.002521216	0.007550971	0.001729851	11683.48583	5464.746468	13159.72889	1051.6836	1450.9861	919.5854401	2368.06	-0.005124889	0.00303168	0.003344904	0.003235955	-0.011792881	0.006213802	0.002930737
2017-04-03	3584.62766	71.39177695	720.2364522	56.49781412	0.088727116	0.574196453	3152.327221	4.954546903	17297.43171	394.2382835	1125.922765	14555.82228	460.0346236	763.8928068	2841.78022	1858.128	1216.239619	-0.006043342	0.001630589	0.009106364	0.008864143	0.002572837	0.008355652	-0.006688988	0.002658449	-0.005125487	-0.003847201	-0.015673663	0.008265748	0.005449331	0.005053367	-0.004487176	-0.00481761	0.005187342	11642.31286	5422.088651	13067.40092	1040.9015	1445.5169	910.0424306	2358.84	-0.00416606	-0.009980625	-0.007341581	-0.013086995	0.006986843	-0.008641722	-0.001643525
2017-04-05	3591.808511	71.56119707	738.428293	56.88019413	0.089581619	0.566232083	3155.148096	5.022866097	17452.37292	393.8306998	1128.46635	14625.75781	453.9644082	765.3737659	2875.546703	1880.242667	1263.646018	0.002001231	0.002370293	0.024944435	0.006745249	0.009584607	-0.013967556	0.000894455	0.013694985	0.008917589	-0.001034386	0.002256563	0.004793138	-0.013282956	0.001936823	0.01181212	0.011831317	0.038237388	11650.39845	5437.07743	13045.88921	1042.6591	1431.9136	914.4530347	2352.95	-0.003231049	0.000710904	-0.002758068	0.000176296	-0.005793244	0.004589904	-0.003059553
2017-04-06	3599.361702	71.29771076	725.6180004	57.19542722	0.089988302	0.567529	3165.021157	5.010317867	17378.6783	392.1460775	1122.03168	14599.20363	451.7891146	747.7150917	2872.53022	1886.818667	1256.699796	0.002100686	-0.003688767	-0.017500293	0.005526753	0.00452953	0.002287815	0.003124305	-0.002501347	-0.004231554	-0.004286704	-0.005718456	-0.001817227	-0.004803289	-0.023342285	-0.001049563	0.003491319	-0.005512132	11698.5989	5462.527904	13045.46727	1043.8505	1413.1981	912.3267336	2357.49	0.004128701	0.004669989	-3.23E-05	0.001142003	-0.013156439	-0.002327924	0.001927634
2017-04-10	3624.228723	70.54568596	713.8998026	56.90650028	0.088903693	0.577774018	3155.148096	4.961663791	17305.41481	392.092866	1119.566513	14509.7621	457.3231447	736.5021157	2880.505495	1883.245333	1244.838666	0.006884975	-0.010603692	-0.016281086	-0.005064376	-0.012126001	0.017890971	-0.003124305	-0.009758233	-0.004224622	-0.000135702	-0.002199474	-0.00614531	0.012174731	-0.015109903	0.002772547	-0.001895636	-0.009483139	11799.27243	5402.66061	12905.71006	1034.1913	1427.2166	913.2201946	2357.16	0.009888588	-0.010337931	-0.006913189	-0.006155406	0.0022964	0.004090307	0.000687504
2017-04-11	3624.148936	70.46222652	720.0767356	57.35679568	0.089095844	0.577635125	3150.916784	5.005715015	17358.70251	391.6164693	1119.484877	14434.3134	460.6071255	737.7997179	2860.376374	1876.362667	1242.475153	-2.20E-05	-0.001183756	0.008615164	0.007881756	0.002159006	-0.000240422	-0.001341982	0.008839136	0.003074519	-0.001215749	-7.29E-05	-0.005213424	0.007155216	0.001760294	-0.007012582	-0.003661378	-0.001900455	11796.51215	5416.134576	12887.13396	1032.6145	1441.6867	920.1631053	2353.78	-0.000233964	0.002490845	-0.001440408	-0.001525833	0.010087634	0.007573914	-0.001434958
2017-04-12	3609.81383	69.6643931	715.2541602	56.99019187	0.089448233	0.572892282	3138.222849	4.992677522	17403.42721	393.6975169	1124.087033	14453.58481	462.2073634	734.5557123	2881.67033	1893.101333	1240.315861	-0.003963284	-0.011387444	-0.006719835	-0.006412151	0.003947367	-0.008244688	-0.004036785	-0.002607919	0.002573187	0.005299925	0.004102532	0.00133422	0.003468172	-0.004406559	0.007416886	0.00888125	-0.001739407	11789.64816	5409.727155	12890.05935	1025.8567	1429.495	919.4437686	2344.93	-0.000582035	-0.001183725	0.000226975	-0.006565867	-0.008492513	-0.000782055	-0.003766996
2017-04-13	3606.968085	69.68395545	714.3962147	56.96509158	0.088884311	0.572399682	3143.864598	4.92029125	17335.88515	393.520489	1122.224055	14490.67223	457.3744193	739.8307475	2871.282967	1887.178667	1230.262764	-0.000788647	0.000280769	-0.001200217	-0.000440529	-0.006324408	-0.000860217	0.001796139	-0.014604618	-0.003888514	-0.000449756	-0.0016587	0.00256268	-0.010511275	0.007155597	-0.003611145	-0.003133456	-0.008138298	11656.27251	5390.5793	12871.867	1015.0984	1422.4494	916.291005	2328.95	-0.011377424	-0.003545802	-0.001412344	-0.010542515	-0.00494092	-0.003434883	-0.006838028
2017-04-18	3558.138298	68.16137877	717.1134408	56.51283866	0.088115949	0.562363234	3124.118477	4.912840642	17022.83591	394.6491328	1122.613767	14377.38136	446.9931832	742.425952	2839.642857	1851.301333	1223.773996	-0.013630096	-0.022091986	0.003796313	-0.007970807	-0.008682098	-0.017689527	-0.006300651	-0.001515409	-0.018222908	0.002863964	0.000347207	-0.007848915	-0.022959009	0.003501697	-0.011080667	-0.01919413	-0.005288253	11675.1887	5330.58505	12818.87001	1006.6312	1432.9043	913.7902257	2342.19	0.001621518	-0.011191858	-0.004125772	-0.008376243	0.007323048	-0.002732973	0.005668867
2017-04-20	3548.989362	66.68133311	711.7709642	56.95116932	0.08799354	0.563344976	3129.760226	4.865151223	16868.92445	395.8204545	1131.097492	14237.87442	465.1313547	738.2792666	2813.629121	1839.733333	1231.21307	-0.002574582	-0.02195306	-0.007477864	0.007726377	-0.001390147	0.001744222	0.00180424	-0.009754518	-0.009082592	0.002963612	0.007528706	-0.009750606	0.039776505	-0.005600975	-0.009203137	-0.006268182	0.006060396	11598.54513	5456.214295	12923.35534	1033.1921	1427.2449	914.989014	2355.84	0.005255852	0.016579191	0.002767249	0.006738246	-0.00098057	0.002432565	0.00752878
2017-04-26	3547.952128	65.51054436	703.9163425	58.56338423	0.091506756	0.553942736	3088.857546	4.95721805	16983.73471	406.6950224	1148.786265	14330.87904	475.916267	737.6304654	2803.739011	1844.541333	1236.498298	-0.000292305	-0.017713938	-0.011096663	0.027915437	0.039149403	-0.01683087	-0.0131551	0.018746907	0.006782965	0.027102863	0.01551757	0.006510956	0.02292208	-0.000879188	-0.003521265	0.002610013	0.004283512	11512.94048	5760.087684	13586.62104	1090.4175	1456.2103	938.3693238	2387.45	-0.006166969	0.002076528	0.000645533	-0.006981149	0.005194519	0.004430084	-0.000485756
2017-05-02	3559.62766	66.96120641	692.0689966	58.47584451	0.090245261	0.543502347	3035.260931	4.935114504	16743.15871	411.0168708	1193.011538	14330.51493	464.6910356	734.6121298	2745.285714	1870.082667	1239.72226	0.003285378	0.021902331	-0.016973861	-0.001495904	-0.013881719	-0.019027292	-0.017503902	-0.004468831	-0.014266365	0.010570688	0.037774851	-2.54E-05	-0.023869184	-0.004100329	-0.021068733	0.01375199	0.002603939	11384.58455	5789.479725	13652.37285	1091.2109	1461.8051	936.8753559	2391.17	-0.002088045	0.005592628	0.004230026	0.009453449	0.006283875	0.003102452	0.002919148
2017-05-03	3539.62766	67.02868446	695.7056241	58.50161227	0.0895761	0.5450994	3043.723554	4.919897215	16840.57985	410.3982403	1190.114682	14284.68883	463.7944666	738.2228491	2735	1858.056	1247.449966	-0.005634409	0.001007211	0.00524096	0.000440559	-0.007442543	0.002934138	0.002784224	-0.003088236	0.005801702	-0.001506256	-0.002431141	-0.003202922	-0.001931251	0.004903097	-0.003753719	-0.006451857	0.00621407	11333.7757	5788.1619	13679.1485	1092.2871	1459.1383	932.4165857	2388.13	-0.00447294	-0.00022765	0.001959324	0.000985758	-0.001825986	-0.004770554	-0.001272153
2017-05-04	3540.478723	67.92283155	704.1518005	58.76690041	0.090117584	0.539398562	3049.365303	4.91691771	16718.54447	406.1124581	1187.630221	14241.77562	470.2282788	741.6784203	2730.296703	1846.421333	1257.225323	0.00024041	0.013251577	0.012067342	0.004524464	0.006026763	-0.010513419	0.001851852	-0.000605787	-0.00727289	-0.010497894	-0.002089763	-0.003008662	0.013776782	0.004670011	-0.00172115	-0.006281429	0.007805728	11203.3035	5870.443334	13820.22921	1115.9828	1454.2177	936.4335452	2389.52	-0.011578577	0.014115376	0.010260737	0.021461697	-0.003377963	0.004298863	0.000581876
2017-05-15	3489.308511	66.66912918	709.7328312	59.49026285	0.090339365	0.524282584	3043.723554	4.963423138	16603.32083	410.7262441	1187.717059	14087.15803	499.9380895	742.157969	2779.706044	1837.864	1242.834581	-0.014558368	-0.018630216	0.007894647	0.012233871	0.002457995	-0.028423923	-0.001851852	0.009413799	-0.006915825	0.011296808	7.31E-05	-0.010915986	0.061265993	0.000646363	0.017934897	-0.004645323	-0.011512445	11457.71571	5943.97128	14051.88429	1146.469	1469.2211	961.9880012	2402.32	0.011214566	0.011001888	0.01165229	0.009709083	-0.003963152	0.005188111	0.004765073
2017-05-16	3493.590426	66.78360291	713.957855	59.82104136	0.089254136	0.520484064	3057.827927	5.020158204	16658.69238	411.7517657	1181.375934	14129.13495	494.3131098	740.1692525	2781.714286	1850.794667	1247.670524	0.001226401	0.00171557	0.005935329	0.005544812	-0.01208554	-0.007271551	0.004623217	0.011365796	0.00332942	0.002493738	-0.005353222	0.00297537	-0.011315128	-0.002683237	0.000722205	0.007011069	0.003883509	11432.28155	5978.60599	14160.52973	1162.5818	1481.0968	971.3415938	2400.67	-0.002222296	0.005809953	0.007701998	0.013956437	0.008050498	0.009676224	-0.000687072
2017-05-17	3483.404255	67.19590031	721.8782332	59.77854313	0.088269367	0.516579667	3047.954866	4.985899244	16700.15806	410.7448531	1185.52625	14104.58339	491.4340396	740.2538787	2787.057692	1852.629333	1250.84275	-0.002919933	0.006154653	0.011032539	-0.000710675	-0.011094633	-0.00752975	-0.003234006	-0.006847671	0.002486039	-0.002448431	0.003506964	-0.001739166	-0.005841414	0.000114327	0.001919061	0.000990795	0.002539292	11219.09799	5911.898313	14042.56084	1143.6693	1496.0781	972.1777434	2357.03	-0.018823565	-0.011220445	-0.00836572	-0.016401444	0.01006419	0.000860449	-0.018345513
2017-05-18	3480.744681	66.85339906	715.0715244	58.08615814	0.088643379	0.51194731	3053.596615	4.966600677	16701.04397	408.3581745	1196.984626	14083.51691	486.2105402	741.6078984	2775.645604	1850.16	1247.460858	-0.00076379	-0.00511009	-0.009473901	-0.028719393	0.004228215	-0.009007811	0.001849284	-0.003878139	5.30E-05	-0.005827558	0.009618814	-0.001494708	-0.010685988	0.001827458	-0.004103078	-0.001333769	-0.002707352	11224.15693	5886.940517	14011.47777	1142.3829	1479.9719	966.0612952	2365.72	0.000450821	-0.004230558	-0.002215944	-0.001125434	-0.010823983	-0.006311367	0.003680063
2017-05-23	3483.670213	66.80942541	708.7201149	57.31770389	0.090990418	0.515450369	3047.954866	5.056227873	16764.51891	411.4003026	1195.781275	14048.45812	497.4427475	740.4372355	2781.043956	1849.698667	1237.857046	0.000840137	-0.000657979	-0.008921884	-0.013317849	0.026132862	0.006819312	-0.001849284	0.017885088	0.003793453	0.007422045	-0.001005824	-0.002492453	0.022838729	-0.001579794	0.001943011	-0.000249379	-0.007728476	11472.89844	5997.96144	14197.23673	1158.9843	1488.2912	973.1479381	2398.42	0.005189722	0.007667697	0.00483268	-0.003645424	0.007091512	0.001250374	0.006983073
2017-05-24	3494.734043	66.99911135	711.2387801	57.0681958	0.090302073	0.521030955	3040.90268	5.035421291	16643.60897	412.5343583	1186.217481	14024.32269	504.4142211	741.2976023	2771.25	1840.381333	1234.10211	0.003170879	0.002835186	0.003547522	-0.004362574	-0.007593787	0.010768433	-0.002316424	-0.00412353	-0.007238386	0.002752782	-0.008030101	-0.00171949	0.013917328	0.001161297	-0.003527899	-0.005049947	-0.003038027	11455.78752	5978.561862	14151.16439	1153.1552	1484.7748	972.7789941	2404.39	-0.001492534	-0.003239604	-0.003250439	-0.00504218	-0.002365505	-0.000379196	0.002486046
2017-05-30	3511.43617	66.46642445	735.4187972	58.679458	0.090368679	0.507210986	3046.544429	5.05367268	16695.50046	412.2699673	1178.092851	14050.6688	490.7927948	745.4724965	2764.736264	1832.165333	1225.802587	0.001197414	0.001672076	0.008587672	0.001405474	-0.006628044	-0.014242774	0.002317498	0.008548592	0.009062599	-0.001147256	-0.001797464	0.003194397	-0.013638836	-0.002116803	-0.004832476	0.007144176	0.001965607	11413.13386	5928.326762	14076.50516	1121.3295	1495.9286	968.0353106	2412.91	-0.003861461	-0.007825712	-0.002334187	-0.019083693	0.004256374	0.002197756	-0.001205286
2017-05-31	3509.973404	66.86010627	737.0234001	59.0319476	0.091093972	0.506846975	3067.700987	5.021527488	16849.0142	412.5864486	1185.691498	14101.41041	482.5977599	744.7672779	2720.159341	1832.330667	1205.52757	-0.000416659	0.005905546	0.002179513	0.005989065	0.007993897	-0.000717929	0.006920443	-0.006381074	0.009152901	0.000767361	0.006429244	0.003604825	-0.016838521	-0.00094645	-0.016254787	9.02E-05	-0.016678514	11370.3037	5928.761223	14155.35883	1123.6391	1497.1679	972.3439006	2411.8	-0.003759767	7.33E-05	0.005586161	0.00205758	0.000828106	0.004440985	-0.000460131
2017-06-06	3524.81383	68.05833393	751.8535198	59.34268177	0.091266684	0.514826705	3055.007052	5.010069045	16916.01209	419.8335677	1193.260138	14075.35039	478.3391324	743.2440056	2488.706044	1848.874667	1214.513274	-0.001229127	0.003269655	0.007950176	-0.006480824	-0.009181546	-0.000498626	-0.001845019	-0.000877037	2.56E-05	0.000889217	-0.001754645	0.001146274	-0.00026258	0.00062643	-0.01574163	-0.004540193	-0.005402059	11488.41839	5932.087876	14286.5371	1124.6053	1540.4036	970.5060632	2429.33	0.004600639	-0.01033318	-0.006763514	-0.008785016	-0.000260937	-0.002379067	-0.00400132
2017-06-07	3512.68617	67.86060342	751.9289604	59.69309511	0.091527129	0.514504746	3062.059238	4.965078757	16962.20006	418.9350223	1204.358263	13984.94657	478.3980522	745.0070522	2462.914835	1852.378667	1212.835943	-0.003446585	-0.002909538	0.000100334	0.005887547	0.002849606	-0.000625569	0.002305742	-0.009020537	0.002726708	-0.002142536	0.00925769	-0.006443562	0.000123168	0.002369288	-0.010417374	0.001893413	-0.001382027	11393.52209	5906.345001	14214.73203	1123.2587	1541.6585	970.2340222	2433.14	-0.008294475	-0.004349041	-0.005038739	-0.001198115	0.000814325	-0.000280348	0.001567105
2017-06-08	3519.867021	67.6901247	760.1338767	59.77187524	0.091022657	0.5157355	3052.186178	4.961682392	16871.96315	418.3622306	1208.316956	13926.68863	476.5509842	747.1368124	2537.824176	1830.794667	1218.943499	0.002042175	-0.002515351	0.010852719	0.001318883	-0.005526967	0.002389257	-0.00322953	-0.000684285	-0.005334083	-0.001368192	0.003281583	-0.004174462	-0.003868416	0.002854633	0.02996155	-0.011720462	0.005023127	11421.97289	5911.215096	14276.07898	1134.9854	1523.4144	965.4896608	2433.79	0.002493991	0.000824213	0.004306444	0.010385773	-0.011904654	-0.004901909	0.000267109
2017-06-13	3530.531915	67.45993124	746.1491805	59.53572726	0.091297721	0.519482638	3043.723554	4.894434085	16835.85453	418.8334702	1201.6777	13819.89977	458.5636031	752.3131171	2498.75	1818.826667	1235.561607	0.003025333	-0.00340649	-0.018569017	-0.003958646	0.003017372	0.007239352	-0.002776494	-0.013646217	-0.002142449	0.001125757	-0.005509782	-0.007697479	-0.038475713	0.006904299	-0.015516483	-0.006558512	0.01354111	11617.88034	5902.093758	14318.47807	1133.8438	1528.1608	955.2203442	2440.35	0.013018703	0.003671145	0.005499992	0.007950692	-0.000229269	0.003333341	0.004501275
2017-06-14	3529.335106	67.52108467	750.0949313	59.65949368	0.093115723	0.513810355	3046.544429	4.929737942	16850.94306	420.8876365	1205.201575	13786.08936	454.2681576	752.4823695	2524.71978	1827.610667	1235.00885	-0.000339046	0.000906104	0.00527422	0.002076702	0.019717227	-0.010979151	0.000926355	0.007187172	0.000895813	0.004892506	0.002928171	-0.002449499	-0.009411323	0.000224951	0.010339472	0.004817863	-0.000447473	11484.69226	5874.057787	14346.50579	1136.3919	1540.4334	958.932242	2437.92	-0.011530279	-0.004761492	0.001955538	0.00224479	0.007998885	0.003878377	-0.000996255
2017-06-15	3529.308511	67.62749431	748.7966375	59.27706254	0.09263644	0.507003956	3042.313117	4.851803838	16928.59305	419.7467464	1191.407482	13650.06749	452.5199859	753.7235543	2543.379121	1818.882667	1225.80531	-7.54E-06	0.001574706	-0.001732339	-0.006430865	-0.005160468	-0.013335432	-0.001389854	-0.01593527	0.004597466	-0.002714357	-0.011511469	-0.0099156	-0.003855749	0.001648095	0.007363481	-0.004787074	-0.007480112	11413.40059	5825.168208	14171.67505	1115.5684	1514.6718	948.1861183	2432.46	-0.006226885	-0.008357795	-0.012261156	-0.018494192	-0.016865024	-0.011269607	-0.002242126
2017-06-19	3501.382979	67.80399816	750.5571539	59.79236698	0.092056021	0.501292306	3032.440056	4.901532687	16965.74859	418.2115722	1211.326648	13578.6235	444.4085676	762.1861777	2491.576923	1879.074667	1222.951668	-0.007943935	0.002606542	0.002348368	0.008655583	-0.006285269	-0.01132943	-0.003250525	0.010197388	0.002192434	-0.003664087	0.016580796	-0.005247711	-0.018087593	0.011165192	-0.020577747	0.032557064	-0.002330687	11547.68533	5947.475328	14434.33511	1124.8233	1521.5687	961.0306256	2453.46	0.00573354	0.011828801	0.013486477	-0.00025974	0.000796864	0.006349415	0.008312559
2017-06-20	3508.484043	68.42733447	739.3489251	59.74518098	0.093020065	0.495428082	3033.850494	4.893415947	16838.52555	415.6167581	1209.656061	13511.47083	428.3850331	766.3046544	2454.497253	1854.045333	1213.26889	0.00202602	0.009151208	-0.015045835	-0.000789476	0.010417907	-0.011767175	0.000465008	-0.001657332	-0.007527074	-0.006223877	-0.00138009	-0.004957739	-0.036721935	0.005388958	-0.014993857	-0.013409539	-0.007949058	11419.00957	5905.59594	14296.17972	1109.2669	1526.5251	944.6588524	2437.03	-0.01120554	-0.007066449	-0.009617402	-0.01392661	0.003252134	-0.017182417	-0.006719188
2017-06-21	3493.111702	68.8844077	737.1446902	59.68223533	0.093357417	0.49441748	3031.029619	4.785558871	16787.39678	414.0305468	1208.915307	13319.92187	433.7242618	766.0648801	2411.464286	1955.965333	1214.172907	-0.004391103	0.006657478	-0.002985772	-0.001054124	0.003620098	-0.002041939	-0.000930233	-0.022287803	-0.003041035	-0.003823825	-0.000612555	-0.014278216	0.012386589	-0.000312946	-0.017687805	0.05351393	0.000744831	11381.3148	5879.217622	14239.46762	1124.5913	1522.8196	945.2134879	2435.61	-0.003306515	-0.00447667	-0.00397483	0.013720334	-0.002430359	0.000586956	-0.000582846
2017-06-22	3491.914894	69.26045654	739.6540802	59.46738047	0.093147886	0.49366301	3046.544429	4.769952188	16810.50015	414.6576461	1219.179699	13311.70334	442.1173952	766.6431594	2480.89011	1980.192	1206.690265	-0.000342678	0.005444282	0.003398422	-0.003606476	-0.002246918	-0.001527143	0.005105604	-0.003266533	0.001375287	0.001513475	0.008454738	-0.000617201	0.019166456	0.000754585	0.028383261	0.012309962	-0.006181816	11494.52458	5899.387617	14289.6186	1118.4929	1524.8534	942.8241219	2434.5	0.00989784	0.003424856	0.003515783	-0.005437527	0.001334658	-0.002531059	-0.000455842
2017-07-05	3488.56383	71.47740077	745.6914782	59.5376896	0.093446917	0.495100768	3066.29055	5.250271427	16581.23113	411.5828678	1250.770872	13298.80337	420.0842931	788.7588152	2453.153846	1937.714667	1201.818924	-0.004351273	0.00293883	-0.00107384	0.004109842	-0.005361711	-0.010366104	0	-0.007120951	0.00450276	0.00379363	0.004358269	0.003086887	-0.030383171	0.009847516	0.003796893	-0.004573619	0.005012906	11672.40795	5868.53529	14108.77407	1138.6736	1505.1571	952.8829699	2432.54	-0.002301802	0.004237495	0.003077082	0.00773928	-0.004226362	0.003432163	0.00376034
2017-07-10	3479.388298	71.54803353	754.7479278	60.58776162	0.092223024	0.494436081	3066.51622	5.199481385	16774.13817	408.9201769	1276.913721	13417.08778	439.853956	791.5091678	2471.186813	1929.850667	1197.538462	-0.00263364	0.000987695	0.012071876	0.017483369	-0.013183725	-0.001343431	7.36E-05	-0.009720889	0.011566905	-0.006490409	0.020685952	0.008855043	0.045987365	0.003480872	0.007324046	-0.004066647	-0.003568011	11720.4221	5882.114268	14172.1691	1155.9851	1489.9433	949.1618451	2427.43	0.005107526	0.001779459	0.002416626	0.006274482	0.003318377	0.002556287	0.000927336
2017-07-12	3503.031915	71.13506737	762.5755907	60.73246954	0.093178583	0.48983618	3071.156559	5.2349022	16902.36017	409.1362049	1288.181078	13446.73691	416.2969116	798.9421721	2549.554945	1948.421333	1200.688904	0.006772353	-0.005788595	0.010317816	0.002385554	0.010308082	-0.009346874	0.001512084	0.006789275	0.007614962	0.000528149	0.008785195	0.002207366	-0.055044018	0.009347106	0.031220286	0.009576847	0.00262731	11836.79068	5978.816637	14456.17144	1170.0476	1507.8194	957.2427306	2443.25	0.009460176	0.019586095	0.018977141	0.014687251	0.007522423	0.016421536	0.007279063
2017-07-13	3503.670213	71.72495368	769.3807298	61.20160565	0.093552788	0.488206539	3059.393512	5.262388896	16887.33479	408.6160298	1284.042652	13319.6878	416.0090404	798.1382228	2601.629121	1950.245333	1230.243703	0.000182196	0.008258289	0.008884305	0.007694952	0.004007955	-0.003332457	-0.003837522	0.005236924	-0.000889347	-0.001272207	-0.003217784	-0.009493241	-0.000691744	-0.001006774	0.020219021	0.000935705	0.024316804	11877.109	5977.25618	14432.60646	1173.1474	1503.5226	959.9774445	2447.83	0.003400399	-0.000261032	-0.001631428	0.002645791	-0.002853746	0.002852793	0.001872798
2017-07-17	3498.244681	71.98616197	777.9097844	61.41247985	0.094017547	0.482006504	3055.416079	5.309990206	16929.43077	409.3737609	1273.51572	13194.6153	422.8461285	792.7926657	2592.32967	1943.704	1245.911504	-0.001549728	0.00363519	0.011024615	0.003439644	0.004955581	-0.012780944	-0.001300918	0.009004904	0.002489653	0.001852667	-0.008232063	-0.009434412	0.016301359	-0.006720062	-0.003580876	-0.003359745	0.012655111	11970.44755	5994.820854	14427.40279	1179.0072	1516.9124	969.6399582	2459.14	-0.000386166	0.003126659	0.000575072	0.002430927	-0.001596049	0.005030789	-5.29E-05
2017-07-18	3497.180851	72.08610317	764.1788385	60.92733867	0.093659148	0.489457219	3048.603667	5.38514219	16971.00949	409.3107872	1282.772605	13170.06375	433.3530516	791.3963329	2580.695055	1934.584	1244.904016	-0.00030415	0.001387376	-0.017808716	-0.007931085	-0.003819328	0.015339453	-0.002232108	0.014053724	0.002452991	-0.000153841	0.007242474	-0.001862458	0.024544407	-0.001762837	-0.004498194	-0.004703115	-0.000808962	11996.80868	5977.713485	14363.31565	1184.3727	1525.3558	963.391274	2460.61	0.002199763	-0.002857771	-0.004451938	0.004540539	0.005550741	-0.006465189	0.000597591
2017-07-19	3508.058511	71.48511746	765.3473633	61.49600935	0.093359734	0.491873492	3057.545839	5.426835629	16923.13373	409.9066947	1274.835558	13115.83705	431.6956764	786.8265162	2610.538462	1927.882667	1250.96256	0.003105581	-0.008372001	0.001527957	0.009290299	-0.003201968	0.004924493	0.002928909	0.007712492	-0.002825019	0.001454822	-0.006206637	-0.004125921	-0.00383187	-0.005791108	0.011497744	-0.003469979	0.004854872	12103.77928	6015.693531	14360.94927	1181.7876	1528.6156	968.7649389	2473.83	0.00887707	0.006333509	-0.000164765	-0.00218506	0.002134795	0.005562365	0.00535827
2017-07-20	3511.702128	71.61100969	767.4563018	61.22509026	0.0935778	0.48375704	3055.275035	5.329826391	16891.0754	409.0947221	1270.246367	13002.36413	427.8676156	788.7588152	2621.505495	1936.301333	1239.616065	0.001038103	0.001759548	0.002751742	-0.004415207	0.002333037	-0.016638756	-0.000742964	-0.018037541	-0.001896146	-0.001982836	-0.003606325	-0.008689238	-0.008907049	0.002452803	0.004192262	0.004357287	-0.009111596	12129.23321	5971.30417	14295.66663	1192.4553	1538.1402	973.8257593	2473.45	0.002100766	-0.007406286	-0.004556208	0.008986251	0.006211535	0.005210394	-0.00015362
2017-07-24	3530.558511	71.76683404	768.8395006	61.70246565	0.093189962	0.477556635	3047.094499	5.331528094	17018.91128	411.9686696	1280.221263	12991.44077	432.1966281	786.3328632	2631.637363	1934.002667	1236.280463	0.00535522	0.002173619	0.001800694	0.007766815	-0.004153164	-0.012900037	-0.002681103	0.000319228	0.007539754	0.007000578	0.007822053	-0.000840459	0.010066804	-0.003080397	0.003857455	-0.001187848	-0.002694462	12091.34431	5972.74496	14220.98496	1189.3196	1536.2965	961.3046151	2469.91	-0.000639204	0.002475155	-0.002029647	0.004287338	-0.004976154	-0.008722516	-0.00106425
2017-07-25	3549.62766	71.44575314	767.7523329	61.76967367	0.09336265	0.477353757	3046.558533	5.329935721	17044.73085	411.8028958	1285.762333	12998.20285	436.0463241	787.0239774	2635.854396	1927.456	1236.743363	0.005386637	-0.004483983	-0.001415038	0.001088635	0.00185136	-0.000424915	-0.00017591	-0.000298716	0.001515961	-0.000402475	0.004318873	0.000520367	0.008867843	0.000878522	0.001601154	-0.003390777	0.00037436	12155.08915	6035.366952	14341.88411	1199.3284	1525.416	972.6024269	2477.13	0.005258092	0.010430043	0.008465527	0.008380355	-0.00710749	0.011684057	0.002918919
2017-07-26	3557.659574	71.64154379	769.5408124	62.07434852	0.093156862	0.485077676	3052.834979	5.443496345	17069.26109	412.183452	1291.835702	13075.13453	435.8471582	784.2454161	2632.906593	1920.114667	1231.899251	0.002260192	0.002736662	0.002326791	0.00492031	-0.002206612	0.01605119	0.002058056	0.021082387	0.001438134	0.000923695	0.004712434	0.005901193	-0.000456858	-0.003536713	-0.001118974	-0.003816092	-0.00392452	12132.2591	6043.433948	14328.07008	1200.7308	1523.652	974.2982069	2477.83	-0.001879996	0.001335728	-0.000963659	0.001168638	-0.001157075	0.001742031	0.000282545
2017-07-27	3551.808511	72.01940173	761.0106519	62.19253986	0.093297942	0.486107141	3052.665726	5.500091839	16993.69941	413.9062317	1297.156323	13127.77473	435.7955407	785.4583921	2627.21978	1913.378667	1243.915589	-0.001645992	0.005260425	-0.011146634	0.001902218	0.001513289	0.00212002	-5.54E-05	0.010343225	-0.004436596	0.004170933	0.004110193	0.004017895	-0.000118437	0.001545484	-0.002162235	-0.003514292	0.009707053	12133.67412	6065.61933	14280.75958	1207.6107	1534.387	975.4086392	2475.42	0.000116626	0.003664268	-0.003307408	0.005713408	0.007020868	0.001139076	-0.000973099
2017-07-31	3531.409574	72.05056009	749.7602741	62.49644023	0.093714359	0.493251286	3018.081805	5.510130379	17103.67492	411.318065	1286.277107	13067.04604	436.6374135	781.6361072	2584.082418	1891.778667	1243.335602	-0.005759809	0.000432545	-0.014893834	0.004874544	0.004453372	0.014589698	-0.011393752	0.001823495	0.006450696	-0.006272659	-0.008422342	-0.004636703	0.001929943	-0.00487819	-0.016555688	-0.011353135	-0.000466368	12129.65158	5973.464079	14211.07177	1215.7517	1542.7624	975.7046899	2470.3	-0.002042761	-0.007528885	-0.003831843	0.008700612	0.002567655	0.007222456	-0.000728391
2017-08-01	3532.074468	72.31816874	748.9758562	62.71048827	0.093637783	0.497914403	3025.655853	5.484561222	17098.32097	412.124679	1293.203595	13129.88138	441.5800157	786.9675599	2557.392857	1895.805333	1242.110279	0.000188262	0.003707298	-0.001046773	0.003419112	-0.000817455	0.009409429	0.002506413	-0.004651191	-0.000313078	0.001959127	0.005370464	0.004797163	0.011256106	0.006797731	-0.010382157	0.002126246	-0.000985999	12148.07416	6056.047836	14471.22375	1223.2157	1557.4242	985.1532623	2476.35	0.001517653	0.013730408	0.018140746	0.006120642	0.009458727	0.009637257	0.002446101
2017-08-02	3527.021277	72.93060071	751.1885623	62.97146963	0.093934694	0.496716966	3034.894217	5.470809222	17045.89294	413.4524227	1289.493243	13197.47618	445.5131112	789.6755994	2571.590659	1888.232	1254.810075	-0.001431682	0.00843292	0.002949954	0.00415305	0.00316583	-0.002407802	0.003048691	-0.002510551	-0.003070978	0.003216525	-0.00287324	0.005134959	0.008867437	0.0034352	0.005536317	-0.004002785	0.010172455	12154.16401	6041.366025	14409.47269	1228.5513	1559.2136	982.4752986	2477.57	0.000501176	-0.002427266	-0.004276293	0.00435246	0.001148289	-0.002722023	0.000492539
2017-08-03	3517.5	72.5935776	754.4906877	62.5803019	0.09293039	0.494150806	3041.071932	5.388114913	17050.26435	414.0920776	1286.36508	13153.73072	446.8909051	789.0691114	2581.892857	1889.482667	1251.471749	-0.002703174	-0.004631859	0.004386234	-0.006231198	-0.010749078	-0.005179633	0.002033493	-0.015230958	0.000256417	0.001545911	-0.002428833	-0.003320189	0.003087828	-0.000768317	0.003998155	0.000662129	-0.002663969	12078.20003	6084.76114	14415.49792	1240.6441	1563.3843	985.203097	2472.16	-0.006269651	0.007157322	0.000418056	0.00979501	0.002671303	0.002772608	-0.002185979
2017-08-08	3520.585106	72.83350641	767.737889	62.55442017	0.093990367	0.497340888	3026.050776	5.508819007	17057.97919	415.7391203	1297.133387	13018.90522	436.5423229	792.0028209	2575.134615	1905.477333	1249.301566	-0.000490913	-0.005423615	-0.001399714	-0.0068284	0.01339133	-0.000603287	0.000871984	0.011798622	-0.000766217	0.001634585	0.006460909	-0.007281054	-0.01024058	0.005428488	0.003305187	0.004512274	-0.000795227	12039.41761	6165.596646	14521.82787	1237.8819	1554.8873	980.1126639	2474.92	-0.002792867	-0.001595643	-0.005021601	0.003268247	0.003352286	-0.001877639	-0.000771444
2017-08-09	3520.053191	72.81921504	764.0553447	61.58422666	0.094278888	0.493539913	3024.03385	5.489719739	17035.12666	414.5831876	1290.623354	12989.2821	436.5542207	791.9746121	2556.906593	1907.512	1240.678012	-0.000151099	-0.000196239	-0.004808157	-0.015631124	0.003064985	-0.007671949	-0.000666743	-0.003473059	-0.001340596	-0.002784301	-0.005031421	-0.002277985	2.73E-05	-3.56E-05	-0.007103645	0.001067229	-0.006926634	11977.43408	6036.42067	14257.8574	1227.5823	1549.4923	976.7602925	2474.02	-0.005161681	-0.02117368	-0.018344737	-0.008355149	-0.003475738	-0.003426257	-0.000363714
2017-08-16	3486.648936	72.70680101	740.5684266	61.39148583	0.094239068	0.494717957	2992.933709	5.565498183	17104.25106	412.7879916	1290.478662	12776.61464	419.3199026	796.6995769	2478.64011	1900.893333	1224.599047	-0.009535016	-0.001544934	-0.031222192	-0.003134619	-0.000422453	0.002384083	-0.010337572	0.013709297	0.004049546	-0.004339525	-0.000112116	-0.016508045	-0.040278465	0.005948329	-0.031088099	-0.003475824	-0.013044532	11876.69108	6061.81031	14360.98006	1227.8591	1536.9624	959.2652987	2468.11	-0.002024148	0.00326776	0.000681801	0.004391238	-0.001724319	0.00065453	0.000920155
2017-08-22	3477.792553	72.08014357	738.5847641	60.60236202	0.094526241	0.494172898	2971.283498	5.786667869	17318.69123	414.5858161	1286.605894	12931.96046	398.4381287	797.1932299	2490.478022	1934.272	1218.262764	-0.002543316	-0.008656324	-0.002682161	-0.012937289	0.003042648	-0.001102364	-0.007260066	0.038970127	0.012459304	0.004345865	-0.003005544	0.012085284	-0.051081894	0.000619431	0.004764602	0.017407077	-0.005187602	11938.30465	6040.712406	14395.15611	1216.0015	1537.1392	950.6420187	2452.51	0.004040687	0.009513832	0.014297138	-0.007689593	-0.005842356	0.004397436	0.00989174
2017-08-23	3471.409574	72.15496015	732.6470855	61.11775102	0.094942782	0.492908826	2976.304654	5.758016092	17283.42446	414.3835456	1286.589284	12887.66882	407.3616489	797.5599436	2487.252747	1937	1221.895167	-0.00183704	0.001037425	-0.008071754	0.008468478	0.004396937	-0.002561232	0.001688468	-0.004963641	-0.002038418	-0.000488005	-1.29E-05	-0.003430854	0.022149137	0.0004599	-0.001295882	0.001409356	0.002977189	11989.14358	6035.648661	14364.45657	1211.6821	1546.6711	947.9783989	2444.04	0.00424943	-0.000838621	-0.002134907	-0.003558458	0.006181917	-0.002805849	-0.003459582
2017-08-24	3463.111702	72.4877082	729.0422088	61.32735719	0.094573004	0.490040975	2969.971791	5.817592704	17195.96812	414.6911129	1291.756113	12865.87412	401.1158476	798.5190409	2459.291209	1932.176	1223.637849	-0.002393208	0.004600975	-0.00493249	0.003423679	-0.00390235	-0.00583521	-0.002130027	0.010293565	-0.005072974	0.000741953	0.004007869	-0.00169256	-0.015451081	0.001201817	-0.011305605	-0.002493555	0.001425196	12033.01141	6036.561278	14380.6879	1215.3698	1534.6795	952.064142	2438.97	0.003652285	0.000151193	0.001129327	0.003038833	-0.007783379	0.004300693	-0.002076589
2017-08-29	3454.228723	73.24889877	747.7858968	61.12110001	0.094208825	0.487808392	2986.614951	5.884207054	17263.0932	412.7833118	1320.301843	13126.26626	392.0620527	798.1523272	2433.763736	1935.637333	1215.400953	-0.001446455	-0.000625669	0.01470873	-0.013067821	-0.005212093	0.000344717	0.006096439	-0.003426078	-0.000705057	-0.004495686	0.014297193	0.008622346	-0.015902856	0.001397006	-0.009225955	-0.000440757	-0.004794071	12051.69796	6062.457216	14392.39622	1221.356	1548.2644	952.9035821	2446.3	-6.70E-05	0.005833825	0.001703228	-0.001990639	0.004966895	-0.004144175	0.00132942
2017-09-06	3487.12766	74.63160682	753.8105422	62.21979261	0.092558649	0.492814841	3031.80536	5.80321804	17300.89255	417.8898974	1328.377532	13171.96233	393.5059434	800.0705219	2385.865385	1948.298667	1213.647379	0.00947918	0.018700887	0.008024363	0.017816016	-0.017671374	0.010210838	0.015017648	-0.013859393	0.002187211	0.012295208	0.006097917	0.003475224	0.003676047	0.002400411	-0.019877018	0.00651987	-0.001443836	12279.70483	6086.492271	14573.16767	1229.5104	1542.1374	964.0553887	2465.54	0.006675603	0.006357549	0.01090635	0.002874702	0.001232232	0.000398283	0.003123866
2017-09-07	3498.803191	75.19489843	760.3083771	62.48758118	0.092832976	0.494177297	3029.732017	5.743362054	17249.42502	423.4603966	1336.129007	13126.44832	388.8212305	804.7954866	2383.368132	1962.829333	1212.718856	0.003342587	0.007519287	0.008583044	0.004294678	0.002959435	0.002760826	-0.000684098	-0.010367836	-0.002979282	0.013242001	0.005818336	-0.003461354	-0.011976495	0.005888315	-0.001047235	0.007430456	-0.000765361	12367.90418	6122.711602	14720.29577	1236.2687	1554.02	971.8113024	2465.1	0.007156859	0.005933137	0.010045199	0.005481689	0.007675746	0.008012902	-0.000178476
2017-09-11	3485.718085	74.95344181	767.0546903	63.0212546	0.094732712	0.493972231	3041.424542	5.914355799	17343.61547	424.815918	1364.165851	13104.62734	390.3076273	805.3173484	2344.065934	1976.346667	1208.566372	-0.003746891	-0.003216244	0.008833993	0.008504208	0.020257447	-0.000415051	0.003851833	0.029337819	0.005445643	0.003195946	0.020766511	-0.001663751	0.00381554	0.00064823	-0.016627669	0.006863053	-0.003429987	12401.30277	6210.498987	14966.54543	1255.7463	1560.3394	979.0521773	2488.11	0.003991971	0.007050001	0.00858552	0.012239314	0.002142918	0.004250277	0.010780904
2017-09-12	3477.659574	74.93967733	763.7250955	63.42863652	0.094376217	0.495127632	3029.746121	5.889892716	17276.56441	425.4986331	1358.080472	13031.77918	391.8880913	804.7249647	2327.362637	1973.328	1217.187202	-0.002314542	-0.000183657	-0.004350201	0.006443395	-0.003770265	0.002336269	-0.003847177	-0.004144799	-0.003873529	0.001605795	-0.004470859	-0.005574473	0.004041102	-0.000735861	-0.007151289	-0.001528565	0.007107784	12454.48639	6215.911633	14945.80804	1259.4106	1560.107	984.8135077	2496.48	0.004279381	0.000871152	-0.001386544	0.002913777	-0.000148953	0.005867353	0.003358354
2017-09-13	3473.510638	75.3732257	761.5586319	63.31305133	0.093618866	0.501684647	3029.590973	5.83429297	17323.94627	426.167979	1369.116169	13047.20167	401.4974551	804.203103	2315.321429	1967.898667	1212.669843	-0.001193738	0.005768627	-0.002840737	-0.00182395	-0.00805718	0.013156157	-5.12E-05	-0.009484695	0.002738797	0.00157185	0.008093114	0.001182753	0.024224877	-0.000648707	-0.005187187	-0.002755151	-0.003718214	12412.25076	6250.151061	15037.9215	1255.9623	1560.1079	980.0402971	2498.37	-0.003396961	0.005493236	0.006144249	-0.002741782	5.77E-07	-0.004858601	0.00075678
2017-09-14	3467.5	76.78941306	772.1115717	63.36660088	0.093383722	0.49972921	3013.215797	5.848852941	17279.07314	423.8329764	1359.063818	13010.4006	405.7285291	805.5712271	2310.296703	1966.178667	1220.201498	-0.001731921	0.018614665	0.013761898	0.000845433	-0.002514876	-0.003905357	-0.005419738	0.002492476	-0.002593598	-0.005494131	-0.007369306	-0.002824596	0.010483094	0.001699772	-0.002172565	-0.000874411	0.006191597	12438.69487	6210.1502	14904.32482	1252.1407	1554.7874	976.8751116	2495.62	0.002128218	-0.006420551	-0.008923684	-0.003047405	-0.00341617	-0.003234875	-0.001101324
2017-09-18	3453.351064	77.15069316	769.3658369	63.77328707	0.093747885	0.499508796	3017.757405	5.963647094	17237.51316	425.7453157	1354.742052	12969.75009	406.6591246	807.7009873	2274.384615	1971.570667	1212.528251	-0.004088791	0.004693783	-0.003562475	0.006397482	0.003892057	-0.000441164	0.001506095	0.019436659	-0.002408118	0.004501863	-0.003185025	-0.003129354	0.002291014	0.0026403	-0.015666442	0.002738622	-0.006308364	12450.29417	6247.991536	15005.95917	1263.654	1548.1939	985.9906689	2503.87	-0.0004009	0.001696544	0.001981627	0.004350829	-0.004717205	0.003369476	0.001454807
2017-09-19	3464.361702	75.92626279	777.9018199	63.6405874	0.094103703	0.498083989	3017.19323	5.963825657	17243.59225	423.7710197	1347.844877	12997.57865	410.4048814	805.190409	2277.260989	1960.306667	1215.550715	0.00318332	-0.01599792	0.011033734	-0.002082971	0.003788293	-0.002856492	-0.000186969	2.99E-05	0.000352604	-0.004648056	-0.005104139	0.002143353	0.009168885	-0.003113142	0.001263883	-0.005729594	0.002489594	12456.60178	6270.263168	15038.97499	1268.8726	1576.312	985.7270403	2506.65	0.000506495	0.003558268	0.002197764	0.004121266	0.017998916	-0.00026741	0.001109665
2017-09-20	3478.590426	76.34733819	775.0090831	63.60203393	0.094017807	0.501960183	3006.332863	5.985393753	17134.29377	423.4403724	1334.074076	13113.96448	411.295755	803.9210155	2293.42033	1951.957333	1213.094622	0.004098759	0.005530525	-0.003725571	-0.000605984	-0.000913197	0.007752084	-0.003605987	0.003609963	-0.006358672	-0.000780554	-0.010269454	0.008914571	0.002168366	-0.001577757	0.007070897	-0.004268294	-0.002022604	12539.39542	6293.661162	15091.80242	1266.1963	1577.2444	988.110687	2508.24	0.006624576	0.003724636	0.003506546	-0.002111423	0.000591332	0.002415242	0.000634112
2017-09-25	3435.87766	74.45931912	773.4282253	60.60097614	0.093835971	0.502018008	2993.568406	5.929875628	16921.75718	421.3743003	1330.023519	13340.91033	405.5715232	802.7221439	2321.282967	1926.434667	1200.988428	-0.012354764	-0.025040244	-0.002041876	-0.048334449	-0.001935932	0.000115192	-0.004254895	-0.009318887	-0.012481738	-0.004891194	-0.00304085	0.017157626	-0.014015314	-0.001492393	0.012075739	-0.013161658	-0.010029726	12572.91143	6250.503171	14946.26103	1255.7395	1576.4662	987.7281499	2496.66	0.00205719	-0.010574682	-0.007694581	-0.012296321	0.006089104	-0.002998631	-0.002224499
2017-09-26	3433.590426	75.47703507	775.1870448	60.37925812	0.093302382	0.49936074	2995.021157	5.916078179	16906.29346	419.7289908	1320.830755	13300.80599	404.9031565	803.3991537	2354.192308	1930.693333	1201.848877	-0.000665913	0.013575515	0.002271475	-0.003665364	-0.005702631	-0.005307231	0.000485173	-0.00232948	-0.000914254	-0.00391227	-0.006935727	-0.003010645	-0.001649322	0.000843037	0.014077664	0.002208207	0.000716194	12509.39369	6210.287412	14857.74924	1247.3867	1569.9379	978.665338	2496.84	-0.005064756	-0.006454791	-0.005939607	-0.006673919	-0.004149695	-0.009217765	7.21E-05
2017-09-27	3414.308511	73.95188624	777.6523455	59.22529706	0.092682427	0.501710985	2992.002821	5.935350919	16899.58027	418.165442	1297.749433	13365.43588	401.2437011	801.4668547	2313.516484	1928.882667	1200	-0.005631498	-0.020413743	0.003175219	-0.019296872	-0.006666752	0.004695466	-0.001008293	0.003252394	-0.000397161	-0.003732095	-0.01762934	0.004847328	-0.009078943	-0.002408051	-0.017429045	-0.000938272	-0.001539545	12576.2649	6201.549236	14861.06508	1253.8662	1556.8555	980.9348594	2507.04	0.005331442	-0.001408039	0.000223148	0.005181015	-0.008367983	0.002316312	0.004076842
2017-09-28	3413.457447	74.33464784	786.8615792	59.73155845	0.091663644	0.503139265	2992.270804	5.949310112	16663.54923	415.5678998	1287.805322	13361.22258	401.8258107	800.8462623	2283.634615	1942.136	1197.385977	-0.000249295	0.005162471	0.011772781	0.008511732	-0.011053052	0.002842774	8.96E-05	0.002349112	-0.014065132	-0.00623113	-0.00769209	-0.000315288	0.001449712	-0.000774621	-0.013000351	0.006847492	-0.002180729	12544.77912	6235.002306	14963.53677	1258.4523	1566.44	986.4740229	2510.06	-0.002506727	0.005379811	0.006871649	0.003650895	0.006137447	0.005630937	0.001203883
2017-10-04	3388.138298	74.98301723	786.0479308	61.22085458	0.093803351	0.501459351	2974.61213	5.943363711	16701.08293	416.6583895	1324.163498	13544.26693	383.9953007	815.7263752	2239.82967	1942.866667	1207.275698	-0.007445096	-0.003894349	-0.004577388	0.012753257	0.010468916	-0.002789192	-0.00295438	-0.002499971	0.004815438	0.003594539	0.02066121	-0.003356669	-0.016026432	-0.000898706	-0.016024522	0.00569439	-0.001669888	12597.96458	6321.639201	15288.35192	1244.7655	1573.8117	994.6425411	2537.74	0.003099598	0.006042362	0.008901131	-0.014367135	0.006282322	0.005571585	0.003402505
2017-10-10	3382.074468	75.4521313	784.4625482	61.96904082	0.093209176	0.500731695	2960.507757	6.049361055	16497.63045	416.9835445	1316.528477	13343.64117	385.8440018	823.1734838	2267.401099	1877.674667	1217.710007	-0.001194574	0.010099628	-0.009477441	0.005882469	-0.001321357	0.008368233	0.000390738	0.004465831	-0.00509346	0.000483351	0.002194942	-0.006998041	-0.011937057	0.006170154	0.004916748	-0.010276107	0.004794528	12615.27878	6327.497905	15276.23023	1244.5955	1594.3258	999.132035	2550.64	0.00650166	0.008357704	0.00714181	0.004065071	0.011818163	0.014396032	0.000513729
2017-10-11	3390.691489	74.88000584	782.3825254	61.75098513	0.092700577	0.504769073	2967.038082	6.135089487	16538.02153	416.7461164	1320.446091	13320.54606	385.2092522	827.5599436	2289.516484	1837.328	1229.405037	0.00254461	-0.007611523	-0.002655047	-0.00352499	-0.005471475	0.008030625	0.002203383	0.014072009	0.002445304	-0.000569557	0.002971297	-0.001732295	-0.001646449	0.005314571	0.009706368	-0.02172179	0.009558291	12642.34277	6343.73103	15344.31444	1259.5308	1592.2591	996.0739785	2555.24	0.002143036	0.002562204	0.00444697	0.011928693	-0.001297126	-0.003065407	0.001801845
2017-10-12	3390.292553	74.33863491	786.6670396	62.52819179	0.09378421	0.506911411	2975.712271	6.143559635	16555.02516	415.7876022	1323.22328	13338.15348	383.0179839	828.0959097	2291.782967	1863.402667	1232.37032	-0.000117663	-0.007256108	0.0054613	0.012507595	0.011621808	0.004235213	0.002919253	0.001379655	0.001027626	-0.002302645	0.002101012	0.001320951	-0.005704755	0.000647437	0.00098945	0.014091865	0.002409062	12622.03335	6355.776336	15392.51438	1253.12	1594.7839	997.1849232	2550.93	-0.001607752	0.001896973	0.003136301	-0.005102829	0.001584416	0.001114702	-0.001688154
2017-10-16	3399.62766	74.31672838	765.8345423	63.44308469	0.094421153	0.498339677	2966.558533	6.14879866	16568.06713	416.072572	1314.091564	13251.83291	387.5662825	817.1509168	2280.14011	1860.525333	1231.724983	0.002749697	-0.000294729	-0.026838939	0.014525676	0.006768621	-0.01705433	-0.003080891	0.000852404	0.000787485	0.000685139	-0.006925038	-0.006492735	0.011804942	-0.013305182	-0.00509321	-0.001545322	-0.000523792	12612.89808	6329.807264	15348.26711	1250.8685	1620.8638	1003.259831	2557.64	-0.003640677	0.001486509	0.000317261	-0.0023043	0.008033471	-0.004233444	0.001749234
2017-10-17	3411.515957	74.53755304	765.5610728	63.28034895	0.093935448	0.501531413	2960.507757	6.173347746	16593.38021	414.1091512	1308.797367	13234.71965	386.6634919	813.7094499	2260.788462	1864.613333	1222.251872	0.003490841	0.002966993	-0.000357151	-0.002568362	-0.005157303	0.006384317	-0.002041745	0.003984552	0.001526657	-0.004730108	-0.004036926	-0.001292223	-0.002332101	-0.004220437	-0.008523263	0.002194819	-0.007720658	12605.11635	6304.434983	15280.89105	1242.0085	1615.8162	994.2224418	2559.36	-0.000617156	-0.004016436	-0.004399479	-0.007108283	-0.003119001	-0.009048842	0.000672269
2017-10-23	3424.680851	72.48443279	786.0581747	63.10454737	0.093217311	0.480482617	2959.125529	6.011633457	16518.19698	411.2575275	1304.648751	13089.49095	393.8882043	816.9252468	2230.057692	1836.336	1224.97209	0.003851531	-0.027931247	0.02642181	-0.002782005	-0.007674378	-0.042875193	-0.000466998	-0.026544774	-0.004541213	-0.006909983	-0.003174827	-0.011033962	0.018512339	0.003944232	-0.013686173	-0.015281421	0.002223106	12540.14552	6324.11494	15265.68636	1245.9411	1616.6491	994.5210552	2564.98	-0.003498695	-0.003939619	-0.005709475	-0.001528518	0.005689246	0.000408021	-0.003980403
2017-10-24	3394.946809	71.88204099	789.1475963	63.19477609	0.092912706	0.476941893	2953.455571	6.02865645	16457.83658	410.1925576	1307.835253	13089.80304	392.143194	811.2834979	2228.065934	1835.973333	1224.353982	-0.008720192	-0.008345363	0.003922568	0.001428808	-0.003273038	-0.007396385	-0.00191793	0.002827673	-0.003660869	-0.002592904	0.002439444	2.38E-05	-0.00444006	-0.006930035	-0.000893541	-0.000197514	-0.000504717	12557.35039	6344.82428	15304.81276	1255.9922	1623.6488	990.3957255	2569.13	0.001371043	0.003269312	0.00255975	0.00803471	0.004320412	-0.004156684	0.001616639
2017-10-25	3400.159574	72.3504407	787.2755348	63.86670923	0.093571297	0.480470209	2956.925247	6.071445632	16507.1102	410.6860314	1306.480837	13000.6476	394.8301505	811.7066291	2232.068681	1841.552	1225.15725	0.001534271	0.006495088	-0.002375076	0.010576602	0.007063273	0.007370561	0.001174096	0.007072562	0.002989458	0.001202307	-0.001036153	-0.006834362	0.00682861	0.000521422	0.0017949	0.003033927	0.00065586	12414.66604	6334.307865	15265.59369	1253.6615	1622.5162	988.9265286	2557.15	-0.011427664	-0.001658854	-0.002565821	-0.001857388	-0.000697808	-0.001484546	-0.004673963
2017-10-26	3397.287234	72.5823539	790.6708751	64.22182709	0.093303105	0.481193035	2965.091678	6.139965159	16525.98517	410.2031176	1313.572978	12896.25147	393.1326154	811.100141	2233.035714	1842.84	1216.533696	-0.000845123	0.003200289	0.004303499	0.005544895	-0.002870293	0.001503283	0.002757992	0.011222331	0.001142792	-0.001176563	0.00541375	-0.008062486	-0.004308675	-0.000747456	0.000433151	0.000699166	-0.007063621	12385.34019	6411.73162	15435.54398	1260.9914	1620.6071	988.2308245	2560.4	-0.002364988	0.012148826	0.011071383	0.005829767	-0.001177322	-0.000703742	0.001270139
2017-10-30	3394.893617	72.30909978	804.0025206	64.56774967	0.092707806	0.481186995	2937.940762	6.111273923	16338.99052	412.5899705	1296.614285	12957.96846	382.7833251	806.6008463	2251.796703	1852.074667	1213.519401	-0.000704815	-0.00377185	0.01672061	0.005371916	-0.006400711	-1.26E-05	-0.009199037	-0.004683818	-0.011379693	0.005801846	-0.012994418	0.004774239	-0.0266779	-0.005562593	0.008366466	0.004998592	-0.002480848	12466.13695	6379.203156	15362.17668	1248.8616	1642.8783	989.2585434	2572.83	0.005961737	0.000511996	0.001512746	0.00763512	0.00313588	0.002463974	-0.003197581
2017-11-01	3401.835106	73.00789345	809.7573973	65.38141298	0.093653561	0.482948156	2964.781382	6.239132383	16268.6885	412.1791539	1307.673266	13130.86968	384.5469117	802.0310296	2244.835165	1852.930667	1221.282505	0.001878096	0.005674148	-0.003271618	0.010627735	0.005942984	-0.003707565	0.004305101	0.019758583	0.002491585	-0.002285322	0.00416494	0.007578987	0.022183837	-0.001967675	0.000751702	0.002034164	0.001240413	12440.30268	6403.193548	15636.15021	1256.8647	1655.2	994.956437	2579.36	-0.002074506	0.003753665	0.017677126	0.00638787	0.007472083	0.005743238	0.002534846
2017-11-02	3411.835106	73.32878007	812.1423246	65.43886613	0.094374864	0.484352274	2978.913963	6.221459688	16314.37978	411.5470985	1299.84943	13108.52881	384.6450307	803.7376587	2237.975275	1855.069333	1215.833901	0.002935278	0.004385601	0.002940908	0.000878352	0.007672314	0.00290317	0.004755495	-0.002836576	0.002804604	-0.001534625	-0.006000991	-0.00170285	0.000255122	0.002125623	-0.003060533	0.001153542	-0.004471361	12490.24333	6416.97725	15651.96299	1266.4923	1655.9088	989.309524	2579.85	0.004006388	0.002150316	0.001010785	0.007630824	0.000428135	-0.005691705	0.000189952
2017-11-07	3332.632979	74.80922605	796.5091665	64.59854198	0.095443084	0.476636471	2949.09732	6.170094464	15294.25298	413.9338061	1301.443692	13208.29551	389.8094574	797.9971791	2178.785714	1848.922667	1203.436351	-0.023487625	0.019988054	-0.019436964	-0.012924525	0.011255324	-0.016058396	-0.010059662	-0.008290408	-0.064569778	0.005782603	0.001225746	0.007582007	0.013337138	-0.007167858	-0.026803852	-0.003318944	-0.010249089	12617.74736	6336.715968	15469.11197	1251.3714	1673.2342	990.0315347	2590.64	-0.000597935	-0.007262322	-0.009087462	-0.002103396	0.012239663	-0.004425523	-0.000189125
2017-11-08	3369.175532	73.98997729	805.1627507	64.2255925	0.094811284	0.47569386	2933.427362	6.168789426	15386.52127	412.5842697	1301.131312	13085.04358	392.0261293	801.4104372	2158.307692	1849.730667	1189.669163	0.010905389	-0.011011578	0.010805794	-0.005790072	-0.006641659	-0.001979589	-0.005327643	-0.000211533	0.006014748	-0.003265597	-0.000240055	-0.009375213	0.005670445	0.004268159	-0.009443271	0.000436916	-0.011505836	12652.48645	6341.38737	15510.22478	1245.8555	1683.2989	987.9519921	2594.38	0.00274941	0.000736924	0.00265421	-0.004417627	0.005997099	-0.00210269	0.001442618
2017-11-09	3371.223404	74.32393513	813.0215883	64.45876707	0.09487137	0.475674397	2937.672779	6.14735139	15581.71376	414.3287476	1305.069817	13147.67085	397.4139593	798.561354	2166.346154	1854.501333	1191.618788	0.000607641	0.0045034	0.009713231	0.003623981	0.000633542	-4.09E-05	0.001446209	-0.003481295	0.012606148	0.00421926	0.003022413	0.004774755	0.013649962	-0.003561421	0.00371751	0.002575794	0.001637455	12671.04475	6289.21325	15331.31728	1240.5281	1678.3576	984.036718	2584.62	0.001465696	-0.008261589	-0.011601852	-0.004285266	-0.002939803	-0.003970894	-0.003769072
2017-11-13	3358.670213	74.60130955	800.6932822	63.53116619	0.093582634	0.472000298	2951.495063	6.241994167	15575.1555	414.7249075	1341.333601	13222.26181	391.4416537	797.1791255	2158.513736	1856.405333	1189.813479	-0.003730581	0.00372502	-0.015279708	-0.014495158	-0.013677142	-0.007753963	0.004694147	0.015278389	-0.000420983	0.000955692	0.027407805	0.005657289	-0.015141984	-0.001732398	-0.003622049	0.001026164	-0.001516154	12636.01672	6226.203928	15239.54395	1229.0634	1653.1002	974.5157141	2584.84	-0.00081084	-0.007119744	-0.003877732	-0.007634989	-0.011404683	-0.010343967	0.000983136
2017-11-14	3350.718085	74.97392787	800.2550224	63.36596837	0.092918646	0.479194996	2946.177715	6.244214702	15573.63553	413.3055191	1343.110023	13302.23643	388.7781635	797.2637518	2163.142857	1861.141333	1188.947583	-0.002370449	0.004982363	-0.0005475	-0.002603651	-0.007120496	0.015127987	-0.001803203	0.000355678	-9.76E-05	-0.003428352	0.001323494	0.006030264	-0.006827564	0.000106152	0.002142291	0.002547918	-0.000728023	12497.54967	6243.14871	15307.82226	1231.0786	1649.974	974.22487	2578.87	-0.011018607	0.00271783	0.004470331	0.00163828	-0.001892904	-0.000298494	-0.002312292
2017-11-16	3377.393617	75.24916174	783.8606164	63.48296818	0.093715379	0.478622164	2953.117066	6.230433999	15739.48315	411.474075	1338.525332	13278.82922	387.5537898	794.4287729	2149.936813	1843.589333	1178.374404	0.007929616	0.003664339	-0.020699236	0.001844711	0.00853797	-0.00119612	0.002352605	-0.002209394	0.010592951	-0.004441058	-0.003419328	-0.001761195	-0.003154256	-0.003562223	-0.006123738	-0.009475524	-0.008932667	12503.23264	6281.464669	15357.88266	1228.9798	1644.0436	976.5555207	2585.64	0.005770964	0.000762003	-0.000399677	-0.000637074	0.012418003	0.003457021	0.00816274
2017-11-20	3367.074468	75.63846326	774.7201024	64.38472599	0.094356397	0.496570864	2966.502116	6.288401914	15626.29957	413.8631985	1335.691507	13225.69487	382.8177664	794.3441467	2145.104396	1814.461333	1167.831178	-0.003060036	0.005160163	-0.011729413	0.014104779	0.006816764	0.036814716	0.004522275	0.009260978	-0.007217041	0.005789464	-0.002119369	-0.00400946	-0.012295581	-0.00010653	-0.002250232	-0.015925758	-0.00898753	12510.27906	6291.584145	15384.40735	1223.691	1648.1905	981.6752876	2582.14	-0.000417642	0.002804994	0.003796934	-0.000232221	-0.003842225	0.005097544	0.001274949
2017-11-21	3360.744681	74.91867003	777.2897378	64.75142162	0.093824158	0.491249662	2967.263752	6.319425982	15546.54737	415.4626231	1331.507883	13204.05621	385.2592471	792.9055007	2134.208791	1807.552	1173.63921	-0.001881676	-0.009561802	0.003311368	0.005679225	-0.005656699	-0.010773725	0.000256713	0.004921408	-0.005116785	0.003857173	-0.003137094	-0.001637447	0.006357407	-0.001812754	-0.005092232	-0.003815194	0.004961023	12581.50728	6288.05457	15429.72337	1229.3972	1658.3247	981.8948479	2599.03	0.005677428	-0.000561157	0.002941251	0.004652267	0.006129856	0.000223634	0.006519786
2017-11-22	3375.159574	75.00913477	781.2753259	64.83929972	0.095134179	0.487105995	2969.689704	6.361984922	15539.66215	418.8432564	1330.373872	13206.9431	385.2885554	793.4414669	2142.414835	1819.32	1163.705922	0.004280024	0.001206778	0.005114444	0.001356241	0.013865935	-0.008470727	0.000817238	0.006712045	-0.000442976	0.008104106	-0.000852037	0.000218613	7.61E-05	0.000675724	0.003837632	0.006489361	-0.008499684	12627.52769	6288.957724	15291.3705	1236.2055	1676.2626	986.6198629	2597.08	0.003651109	0.00014362	-0.009007088	0.005522639	0.010758796	0.004800598	-0.000750562
2017-11-27	3377.446809	74.37155677	802.9229182	65.77313053	0.095116253	0.481194059	2964.400564	6.335179636	15636.81448	417.9489672	1341.146601	13286.11147	379.5511241	788.6177715	2133.983516	1850.456	1163.983662	0.000677438	-0.008536336	0.027331099	0.014299508	-0.000188446	-0.01221111	-0.001782629	-0.004222254	0.006232433	-0.002137423	0.008064911	0.005976556	-0.015003246	-0.006098015	-0.003943192	0.01696929	0.00023864	12596.87475	6406.379568	15537.83904	1245.0054	1683.9432	987.2356936	2601.42	-0.006226259	0.000644913	0.001717741	-0.01111895	0.001790558	-0.004371072	-0.000384332
2017-11-28	3394.095745	73.89916475	818.2125545	65.7807479	0.094813432	0.489173583	2980.239774	6.276606684	15525.18848	417.8964046	1341.375458	13291.46911	376.2614515	783.8787024	2124.837912	1857.96	1169.535739	0.004917334	-0.006372042	0.018863432	0.000115806	-0.003188772	0.016446764	0.005328917	-0.009288672	-0.007164268	-0.000125771	0.000170628	0.00040317	-0.008705051	-0.006027465	-0.004294906	0.004047016	0.004758553	12516.31139	6408.202624	15525.16926	1247.0108	1675.6079	989.6310702	2627.04	-0.006416043	0.000284528	-0.000815747	0.00160946	-0.004962161	0.002423408	0.009800287
2017-11-29	3414.12234	76.46691696	823.4350415	65.82968966	0.094554332	0.489409587	2993.610719	6.282232278	15481.11878	421.4035517	1343.384196	13281.0139	376.1511352	781.2693935	2137.961538	1859.210667	1166.254595	0.005883082	0.034156664	0.006362516	0.000743737	-0.002736476	0.000482338	0.004476499	0.000895878	-0.00284263	0.008357364	0.001496401	-0.00078692	-0.000293234	-0.003334268	0.0061573	0.000672913	-0.002809453	12423.34085	6384.273735	15448.27365	1248.6893	1679.4708	993.9440811	2626.07	-0.007455675	-0.003741092	-0.004965271	0.001345114	0.002302719	0.004348731	-0.000369305
2017-12-06	3364.228723	76.02613199	806.8307876	63.79301506	0.094313354	0.472484282	2986.96756	6.325204961	15478.7534	421.8831328	1301.427796	13239.84322	378.3781527	793.7940762	2142.335165	1873.616	1173.843431	-0.014721727	-0.005781066	-0.0203707	-0.031427245	-0.00255182	-0.035195259	-0.002221578	0.006817063	-0.000152803	0.00113741	-0.031729983	-0.00310478	0.005903082	0.015904053	0.00204361	0.007718228	0.006485936	12470.62789	6350.869395	15360.74105	1242.3326	1655.9176	985.445859	2629.27	-0.006487821	-0.002755036	-0.006350856	-0.007767665	-0.009314738	-0.00338648	-0.000114094
2017-12-07	3370.718085	75.81120159	803.8585282	64.55998255	0.093564116	0.474600458	2974.231312	6.299733077	15444.43657	420.6141424	1307.383728	13175.88954	368.0717117	790.0141044	2135.601648	1889.469333	1164.582709	0.001927072	-0.002831063	-0.003690672	0.011951051	-0.007975858	0.004468828	-0.004273056	-0.004035175	-0.002219489	-0.003012452	0.00456602	-0.0048421	-0.027616312	-0.004773279	-0.003148023	0.00842576	-0.007920516	12470.35739	6345.417396	15375.01379	1251.1866	1667.7855	984.1691056	2636.98	-2.17E-05	-0.000858834	0.000928739	0.007101639	0.007141402	-0.00129645	0.002928082
2017-12-11	3364.601064	75.12324484	808.7097847	65.63364232	0.093905271	0.474019498	2975.28914	6.357023211	15356.0314	421.6454144	1303.246578	13110.7915	358.1391474	787.7574048	2176.667582	1893.456	1186.19469	-0.001816402	-0.009116031	0.006016826	0.016493651	0.003639585	-0.001224853	0.000355601	0.009052955	-0.005740524	0.002448824	-0.003169467	-0.00495294	-0.027356197	-0.002860618	0.019046666	0.002107717	0.018387611	12528.01463	6354.304668	15480.65754	1262.6786	1683.4411	997.1309562	2659.99	0.00092879	0.002314998	0.002301191	9.76E-05	0.006773645	0.005697095	0.003196846
2017-12-12	3362.047872	75.67897104	817.6339981	65.14174391	0.093941535	0.475469951	3003.314528	6.35042531	15460.75656	424.2261467	1317.596261	13135.44709	351.8053674	788.3779972	2206.945055	1899.482667	1193.138189	-0.000759128	0.007370299	0.010974682	-0.007522834	0.000386102	0.00305523	0.009375297	-0.001038431	0.006796657	0.006101967	0.010950543	0.001878791	-0.017843502	0.000787486	0.013814156	0.003177838	0.005836526	12519.64105	6385.631754	15511.7414	1257.0928	1679.8431	1001.331743	2664.11	-0.000668612	0.004917944	0.002005903	-0.004433584	-0.002139576	0.004204024	0.00154768
2017-12-13	3362.021277	75.34913899	819.2163213	64.6986247	0.094077393	0.478633488	3006.375176	6.302374197	15561.26577	425.2196256	1310.000404	13176.92986	354.6763612	795.2186178	2254.634615	1891.762667	1193.835262	-7.91E-06	-0.00436783	0.001933376	-0.006825627	0.001445153	0.006631458	0.001018571	-0.00759537	0.006479885	0.002339124	-0.005781617	0.003153102	0.008127626	0.008639401	0.021378695	-0.004072546	0.000584064	12555.70339	6336.79452	15404.2511	1240.9158	1685.6925	1004.692051	2662.85	0.002876321	-0.007677384	-0.00695373	-0.012952098	0.003476062	0.003350221	-0.000473065
2017-12-14	3365.930851	75.39610901	820.7870709	64.98628409	0.095382226	0.48021524	3028.434415	6.315999761	15811.0867	430.9690065	1318.841158	13164.7061	348.1013772	801.3681241	2256.027473	1886.858667	1181.543907	0.001162189	0.000623171	0.001915545	0.004436289	0.013774478	0.003299276	0.007310699	0.002159639	0.015926521	0.013430375	0.006725995	-0.000928094	-0.018711964	0.007703354	0.000617585	-0.002595657	-0.010349055	12507.97345	6345.53233	15479.14076	1231.0127	1689.8661	1003.614861	2652.01	-0.003808699	0.001377951	0.004849843	-0.008012491	0.002472836	-0.001072735	-0.004079135
2017-12-20	3365.452128	74.8620728	821.2021719	66.9048521	0.093970388	0.485430672	3009.590973	6.299138162	15940.19452	428.410596	1299.338124	13185.8246	345.1071292	805.6699577	2340.717033	1923.365333	1186.924438	-0.000142236	-0.007108278	0.000505607	0.029095259	-0.014912539	0.01080206	-0.006241611	-0.002673234	0.008132493	-0.005954105	-0.014898441	0.00160289	-0.008638863	0.005353755	0.036851795	0.019163064	0.004543477	12583.45273	6340.356065	15480.43186	1237.3179	1691.8315	1010.189389	2679.25	0.005050475	-0.003755885	-0.009297255	-0.000849219	0.000562271	0.001386936	-0.000828247
2017-12-21	3407.180851	74.68859417	820.3968985	67.19118616	0.095495201	0.484691969	3002.778561	6.325488561	16013.19832	429.0603945	1296.084601	13168.71133	349.7184461	808.6882934	2368.5	1922.589333	1184.247788	0.012322903	-0.002319999	-0.000981084	0.004270588	0.016096284	-0.001522907	-0.002266133	0.00417445	0.004569401	0.001515617	-0.002507125	-0.001298697	0.013273503	0.003739367	0.011799537	-0.000403541	-0.002257661	12708.20638	6387.221823	15546.84067	1241.4202	1690.201	1017.165402	2684.57	0.009865281	0.007364476	0.00428068	0.003309994	-0.000964213	0.006881914	0.001983662
2018-01-03	3525.079787	76.2981961	838.0792985	68.22789309	0.097515387	0.483040151	2997.757405	6.513014173	16016.12311	445.690491	1340.470594	13234.74565	375.48495	818.674189	2364.92033	1926.477333	1220.23145	0.034017851	0.021321904	0.021324479	0.01531139	0.020934186	-0.003413795	-0.00167357	0.029215081	0.000182632	0.038027056	0.033672868	0.005001955	0.071089999	0.012272645	-0.001512509	0.002020231	0.029932759	13062.75433	6409.797944	15603.70188	1240.2903	1701.7874	1039.222948	2713.06	0.002489824	0.004550582	0.004777561	-0.000310927	-0.002227467	-0.00023843	0.006378433
2018-01-04	3490.239362	76.11587608	835.0683797	68.80589159	0.098758951	0.48353937	2997.334274	6.559302709	16140.89746	450.0187149	1334.898972	13276.74858	378.4370855	810.606488	2371.063187	1940.549333	1238.510551	-0.009932752	-0.002392431	-0.003599111	0.008435904	0.012671862	0.00103296	-0.000141159	0.007081947	0.007760357	0.009664426	-0.004165129	0.003168661	0.007831448	-0.009903471	0.002594122	0.007277975	0.014868935	13114.61446	6531.616985	15887.05928	1273.2877	1739.082	1045.182559	2723.99	0.003962216	0.018826788	0.01799671	0.02625683	0.021678277	0.005718299	0.004020568
2018-01-08	3511.702128	74.96793942	845.0847297	69.67573485	0.100902971	0.477332164	2991.114245	6.703238118	16251.76022	458.5533725	1337.451163	13284.81106	389.2858993	813.7799718	2465.884615	1949.402667	1248.615385	0.006130538	-0.015196317	0.011923281	0.012562745	0.021477329	-0.01292013	-0.002077343	0.021706408	0.006844958	0.018787521	0.001910073	0.000607079	0.028264195	0.003907306	0.039212157	0.004551907	0.008125756	13136.0892	6570.087966	16005.24299	1276.1648	1751.2567	1047.359859	2747.71	-0.003477017	-0.00295304	-0.002387825	-0.002067578	0.002210055	-0.000495105	0.001660942
2018-01-09	3497.792553	74.81715235	856.6162495	69.47796505	0.100419876	0.476523029	2991.255289	6.790848289	16297.62037	455.6553186	1332.948838	13280.41571	386.5994133	812.4400564	2473.203297	1944.256	1250.676651	-0.003968786	-0.00201338	0.013553141	-0.002842467	-0.004799216	-0.001696558	4.72E-05	0.012985155	0.002817883	-0.006340048	-0.003372026	-0.00033091	-0.006924984	-0.00164789	0.002963578	-0.002643616	0.00164948	13103.6133	6591.165208	15971.68599	1279.2169	1768.2244	1047.308546	2751.29	-0.002475327	0.003202926	-0.002098826	0.002388764	0.009642235	-4.90E-05	0.001302055
2018-01-10	3504.81383	74.48423757	859.4479446	69.53985676	0.100199115	0.473567187	2991.565585	6.859080724	16307.81162	455.3543327	1337.203579	13262.86031	393.9553962	810.719323	2485.760989	1946.765333	1247.036079	0.002005333	-0.004459641	0.003300223	0.000890414	-0.0022008	-0.006222254	0.000103729	0.009997562	0.000625126	-0.000660774	0.003186893	-0.001322776	0.018848646	-0.002120228	0.005064654	0.001289807	-0.002915127	13002.52081	6601.212256	15926.98293	1292.9318	1787.9341	1049.452192	2748.23	-0.007744769	0.00152316	-0.002802818	0.010664259	0.01108494	0.002044722	-0.001112825
2018-01-16	3514.361702	73.92772068	852.6880458	68.9062838	0.102512113	0.478344951	3022.002821	7.135575726	16616.58578	461.409981	1402.973175	13107.67054	387.6987375	821.212976	2521.478022	2008.416	1256.748809	-0.002041203	0.011805156	-0.001691403	-0.017644592	0.012138228	0.004161235	0.004832905	-0.001794332	0.00035291	6.57E-05	0.007982089	-0.005814574	0.013923356	0.001667369	0.025514001	0.006437675	0.002920579	13124.14848	6743.40186	16200.26159	1337.8721	1801.3866	1069.248397	2776.42	0.006250606	0.00704587	0.007731457	0.011591719	0.015316774	0.001987482	-0.003530689
2018-01-17	3541.835106	73.51919877	858.6533226	69.54807418	0.102773347	0.478302481	3025.091678	7.128457714	16563.33369	462.4759737	1399.688227	13086.52603	391.5279413	819.7038082	2516.145604	2010.597333	1262.058543	0.007787068	-0.005541288	0.006971492	0.009270853	0.002545082	-8.88E-05	0.0010216	-0.000998036	-0.003209901	0.002307629	-0.002344164	-0.001614443	0.009828294	-0.001839421	-0.002117038	0.001085507	0.004216076	13140.20121	6704.315997	16088.38639	1340.3061	1798.0168	1070.272885	2802.56	0.001222397	-0.005813027	-0.00692972	0.001817654	-0.001872422	0.00095768	0.009370957
2018-01-18	3545.664894	73.85516042	870.6644151	69.26045858	0.102656409	0.47412474	3030.014104	7.16582085	16642.75795	460.2324406	1390.048313	13066.57789	393.4685817	822.0733427	2527.5	2010.405333	1259.466304	0.001080716	0.004559304	0.013891358	-0.004144068	-0.001138472	-0.008772886	0.001625876	0.005227717	0.004783725	-0.004862939	-0.006911013	-0.00152549	0.004944339	0.00288655	0.004502464	-9.55E-05	-0.002056089	13084.09931	6722.924505	16249.8296	1345.0778	1781.7626	1070.277168	2798.03	-0.004278626	0.002771756	0.009984753	0.003553835	-0.009081181	4.00E-06	-0.001617687
2018-01-22	3550.239362	74.65587397	861.1940409	70.19832587	0.102761707	0.472877113	3037.884344	7.259166744	16615.30109	466.0945843	1404.604386	12975.6279	405.4040973	815.8956276	2530.5	1994.904	1260.514636	0.001289326	0.010783324	-0.01093677	0.013450303	0.001025207	-0.0026349	0.002594059	0.01294243	-0.001651141	0.012656917	0.010417183	-0.006984843	0.029883119	-0.007543176	0.00118624	-0.007740431	0.000832016	13122.47552	6782.841561	16478.21019	1360.2232	1797.6457	1079.027739	2832.97	-0.000254887	0.001490686	0.000867687	0.008578895	-0.000496693	0.006344295	0.008034392
2018-01-24	3556.143617	74.69844296	857.0819401	70.89058559	0.104981473	0.477925071	3053.836389	7.217326733	16667.74381	469.2910972	1414.025439	12935.83565	406.8483491	817.9266573	2571.043956	1994.424	1260.032675	0.001661677	0.00057004	-0.004786319	0.009813178	0.021371103	0.010618414	0.005237299	-0.005780423	0.00315132	0.006834668	0.006684871	-0.003071404	0.003556169	0.002486232	0.015895113	-0.000240642	-0.000382426	13195.21109	6787.621632	16569.88685	1361.9866	1833.2793	1091.850552	2837.54	0.004621166	0.001102858	-0.002366989	-0.001016967	0.005753288	0.005360292	-0.000560188
2018-01-29	3575.904255	74.40659625	871.1188797	70.71076433	0.105794312	0.486882067	3089.830748	7.384269943	16788.32085	481.4723295	1417.831888	13010.99879	401.3978231	814.7390691	2596.173077	2018.229333	1259.746767	0.005541379	-0.003914651	0.016244927	-0.002539825	0.007712869	0.018567967	0.011717683	0.022867429	0.007208114	0.02562551	0.002688307	0.005793643	-0.013487496	-0.00390477	0.009726442	0.011865272	-0.000226931	13048.00973	6835.176261	16494.37379	1366.1309	1815.4432	1081.347145	2853.53	-0.010073662	-0.005962238	-0.005770843	-0.00938682	-0.003592001	-0.007619728	-0.006754706
2018-01-30	3596.43617	73.82475985	867.9099766	70.09081515	0.103140484	0.490224878	3095.049365	7.248006206	16754.69452	479.3074259	1416.311066	13023.89876	399.3613992	809.5345557	2562.703297	2034.978667	1263.104152	0.00572532	-0.007850423	-0.003690458	-0.008806054	-0.025404775	0.006842289	0.001687541	-0.018625629	-0.002004968	-0.004506563	-0.001073215	0.000990975	-0.005086244	-0.006408441	-0.012975791	0.008264777	0.002661582	12942.49676	6798.982138	16392.87559	1351.7088	1797.7611	1074.713603	2822.43	-0.008119392	-0.005309342	-0.006172515	-0.010613014	-0.009787568	-0.00615341	-0.010958608
2018-02-06	3559.893617	71.65186919	832.9356667	65.40096404	0.100878524	0.52820509	3086.671368	7.126826544	16654.378	462.8910739	1430.673912	13035.99248	396.2413104	814.3441467	2376.78022	1991.021333	1236.446562	-0.010212741	-0.029874933	-0.041131587	-0.069254761	-0.022174921	0.074620416	-0.002710573	-0.016860375	-0.006005364	-0.034850434	0.01008995	0.000928148	-0.007843374	0.005923601	-0.075315954	-0.021837596	-0.021330714	12261.71588	6363.995549	15278.91051	1281.77	1680.5106	997.6909855	2695.14	-0.001860903	-0.032705238	-0.032474983	-0.025270876	-0.03675527	-0.032556645	0.017290591
2018-02-07	3554.202128	71.57117782	851.5776375	65.57598241	0.102185576	0.530879388	3084.569817	7.160217244	16739.15678	470.1599898	1415.968268	12930.42599	398.1179485	813.2299013	2441.686813	1977.912	1251.37917	-0.00160006	-0.001126793	0.022134265	0.002672508	0.012873472	0.005050218	-0.000681079	0.004674271	0.005077567	0.015581276	-0.010332015	-0.008131046	0.004724919	-0.00136921	0.026942394	-0.006605997	0.012004689	12219.49625	6484.72942	15534.07253	1309.5244	1686.7385	1012.789085	2681.66	-0.003449149	0.018793682	0.01656236	0.021422083	0.003699107	0.01501968	-0.005014145
2018-02-08	3545.265957	71.87620943	843.3137531	66.42411111	0.102073394	0.52698049	3080.789845	7.115211215	16705.78453	468.5277636	1413.787653	13021.21993	394.3874115	811.8335684	2443.206044	1974.173333	1252.408441	-0.002517421	0.004252877	-0.009751598	0.012850603	-0.001098429	-0.007371327	-0.001226197	-0.006305405	-0.001995654	-0.00347768	-0.001541204	0.006997191	-0.00941461	-0.001718497	0.000622012	-0.001891998	0.000822171	11971.08462	6311.838336	15021.30731	1278.9967	1702.6922	1005.316171	2581	-0.020538602	-0.027023122	-0.033566159	-0.023588075	0.009413863	-0.007405905	-0.038259085
2018-02-12	3582.765957	73.29031847	842.1341264	66.6225316	0.101297663	0.525916387	3138.928068	6.945038494	16847.00278	464.746064	1414.613123	13011.46693	392.9041594	820.9732017	2469.096154	1980.152	1255.251191	0.010521935	0.019483193	-0.001399779	0.002982723	-0.007628763	-0.002021287	0.018695355	-0.024207398	0.008417726	-0.008104203	0.000583701	-0.000749289	-0.003767991	0.011195114	0.010541025	0.003023864	0.002267254	12093.85067	6303.255578	15062.36085	1272.3709	1680.7187	993.7958528	2656	0.014173311	0.011093886	0.013558895	0.008038774	0.001289268	0.014604953	0.013818684
2018-02-14	3570.18617	73.54618633	836.0161111	66.74255029	0.102491704	0.53333596	3147.263752	7.113722587	17048.20872	467.2005092	1421.352978	13019.26933	391.4585271	830.832158	2489.195055	1978.589333	1249.519401	-0.003517373	0.003485075	-0.007291412	0.001799852	0.011718518	0.014009305	0.002652063	0.023998159	0.011872373	0.005267364	0.004753137	0.000599476	-0.003686136	0.011937331	0.008107233	-0.000789477	-0.004576707	12202.09362	6378.063048	15236.39477	1287.2495	1679.5616	1010.080441	2698.63	0.010340872	0.012120285	0.01284443	0.018420719	-0.001748154	0.012314618	0.013313461
2018-02-15	3563.085106	72.882318	846.0014148	66.83956048	0.10280986	0.529451048	3139.887165	7.185676639	17035.15379	472.0195147	1436.744881	13047.22794	387.7398165	832.2990127	2480.14011	2002.792	1246.404357	-0.001990971	-0.009067536	0.011873147	0.001452443	0.003099404	-0.007310833	-0.002346561	0.010064012	-0.000766059	0.010261808	0.010770836	0.002145177	-0.009545038	0.001763968	-0.003644333	0.012158074	-0.002496106	12319.22923	6524.494236	15424.07018	1299.9416	1704.4588	1018.699312	2731.2	0.009553848	0.022698985	0.012242329	0.009811569	0.014714834	0.008496657	0.011996836
2018-02-20	3575.984043	71.15419621	859.4312002	64.64421359	0.104479496	0.538793927	3180.648801	7.334335463	16810.17148	475.7119057	1435.446926	13005.25102	390.902853	830.4090268	2499.626374	2001.624	1246.505106	0.008844789	-0.005849663	0.000180958	-0.009805957	-0.00496888	0.005893934	0.003500452	0.008071573	-0.005058979	-0.003154272	-0.005746019	-0.001406874	-0.006502638	0.004988985	-0.000893141	-0.002946592	-0.000369106	12232.16606	6527.68724	15410.0686	1293.8442	1732.4734	1016.682076	2716.26	-0.007372376	-0.008431986	-0.007116335	-0.013470314	0.004019268	-0.009322884	-0.005858531
2018-02-22	3595.239362	71.13025238	865.9337352	64.31656235	0.102393194	0.537797584	3203.300423	7.369513568	16978.78797	473.5341417	1430.756005	12931.20623	392.9913749	829.2524683	2499	2006.725333	1246.997958	0.005370176	-0.000336563	0.007537612	-0.00508142	-0.020170596	-0.001850922	0.007096459	0.004784893	0.00998065	-0.004588416	-0.003273268	-0.005709723	0.005328593	-0.001393728	-0.000250618	0.002545355	0.000395309	12202.51003	6517.610748	15298.24072	1281.5237	1719.4794	1013.938599	2703.96	-0.004015362	-0.001597615	-0.003616521	-0.005947366	-0.002277803	-0.006957812	0.000973121
2018-02-27	3632.473404	69.83901971	878.9746905	65.65635436	0.102317758	0.535529494	3145.401975	7.415007369	17021.8784	478.3284345	1427.761506	12986.21316	388.326691	825.8533145	2453.159341	1990.792	1252.340368	0.010303224	-0.018319862	0.014947716	0.02061721	-0.000737	-0.004226286	-0.018239965	0.006154267	0.002534683	0.010073583	-0.002095142	0.004244791	-0.011940692	-0.004107482	-0.018513931	-0.007971656	0.004275066	12300.74568	6573.568293	15364.84697	1288.5966	1752.211	1012.468795	2744.28	-0.00702022	-0.001605149	-0.004446137	-0.003555299	0.003100548	-0.007138479	-0.012788287
2018-02-28	3643.351064	69.90049186	876.2580249	65.10911978	0.101275122	0.535912488	3130.705219	7.412482741	17011.21676	473.3392834	1419.813838	13012.76733	390.3546201	824.5557123	2377.285714	1978.346667	1251.915589	0.002990085	0.000879811	-0.003095507	-0.008369759	-0.010242452	0.000714913	-0.004683407	-0.000340533	-0.000626545	-0.010485166	-0.005582074	0.002042709	0.005208636	-0.001572462	-0.03141734	-0.00627107	-0.000339246	12056.11679	6498.446486	15189.14719	1278.8502	1743.9416	999.7004288	2713.83	-0.020087736	-0.011493658	-0.011501064	-0.007592326	-0.00473058	-0.012691316	-0.011157824
2018-03-01	3652.792553	70.56628845	876.1567462	64.86535635	0.100965497	0.532390658	3127.4189	7.373181392	17093.60559	474.1648618	1421.35242	13034.66607	392.8428665	831.100141	2398.368132	1976.309333	1251.185841	0.002588078	0.009479844	-0.000115588	-0.003750947	-0.003061949	-0.00659334	-0.001050257	-0.005316155	0.004831516	0.001742639	0.001083064	0.001681451	0.006354093	0.007905583	0.008829181	-0.001030347	-0.000583075	11978.79542	6405.061776	14837.59307	1268.2419	1710.3206	984.5067908	2677.67	-0.00643411	-0.014474566	-0.02341714	-0.008329782	-0.019467	-0.015314867	-0.013413908
2018-03-05	3655.824468	70.26620394	890.8313937	64.27701388	0.100021769	0.533915614	3116.008463	7.415087317	17114.26329	471.6805324	1427.985192	12972.79303	395.753462	828.9844852	2322.576923	1964.488	1255.153165	0.000829682	-0.004261587	0.016610168	-0.009111596	-0.009390992	0.002860261	-0.003655188	0.00566747	0.001207775	-0.005253153	0.004655667	-0.004758109	0.007381746	-0.002548854	-0.032111249	-0.005999481	0.003165835	11976.01911	6359.309961	14880.23371	1252.3955	1685.3878	987.2079484	2720.94	0.003484184	0.005543083	0.014354594	-0.003435099	-0.011047177	0.010949365	0.010971639
2018-03-06	3656.303191	70.41574231	908.8705623	63.75799043	0.099029927	0.533642481	3116.473907	7.43105273	17113.83581	473.5160753	1434.160473	12867.20052	394.6465295	827.6586742	2315.741758	1983.362667	1231.719537	0.000130939	0.002125908	0.020047511	-0.008107569	-0.009965755	-0.000511697	0.000149361	0.002150784	-2.50E-05	0.003883944	0.004315148	-0.008172842	-0.002800944	-0.0016006	-0.002947262	0.009562069	-0.018846418	12052.40347	6416.772453	15034.52406	1280.9151	1703.67	993.7131761	2728.12	0.006357855	0.008995383	0.010315425	0.022516627	0.010789062	0.006567905	0.002635318
2018-03-07	3633.75	70.10408114	929.3517039	63.0629131	0.096959776	0.536105887	3116.022567	7.553419941	17129.22218	470.894184	1436.458789	12817.00507	392.2291869	828.7588152	2299.755495	1987.512	1230.654867	-0.006187407	-0.004435839	0.022284562	-0.010961668	-0.021125885	0.004605588	-0.000144834	0.016332898	0.000898656	-0.005552456	0.001601269	-0.003908668	-0.006144173	0.001328338	-0.006927239	0.002089884	-0.000864751	11950.7299	6441.728511	15205.06351	1296.3549	1692.2683	995.2470789	2726.8	-0.008471742	0.003881648	0.011279338	0.011981659	-0.006714929	0.001542417	-0.000483967
2018-03-12	3599.148936	68.70557307	949.7471529	64.15587174	0.099974985	0.543168701	3117.715092	7.504762797	16901.13809	476.6858753	1441.913652	12679.9949	392.1322238	822.4541608	2379.956044	2074.888	1234.627638	-0.009567762	-0.020150693	0.021708544	0.01718277	0.030623793	0.013088263	0.000543021	-0.006462574	-0.013404942	0.012224325	0.003790246	-0.010747264	-0.000247241	-0.007636429	0.034279208	0.043023571	0.003222977	12162.73578	6491.408642	15277.10338	1308.2401	1720.1712	1003.027289	2783.02	0.002509573	0.001332432	0.006685801	0.001197668	0.018994301	0.001180433	-0.00127478
2018-03-13	3619.946809	67.74023878	963.2137142	64.56914536	0.098702602	0.539739433	3130.705219	7.549430666	16913.43614	477.71143	1438.602346	12743.37641	393.7923349	821.6078984	2418.063187	2074.146667	1235.575221	0.005761921	-0.014149945	0.014079518	0.006421052	-0.012808696	-0.006333463	0.004157898	0.005934293	0.000727382	0.002149116	-0.002299107	0.004986093	0.004224613	-0.001029478	0.015884865	-0.000357352	0.000767211	12118.29306	6489.525462	15127.19093	1313.6816	1727.7655	998.7221039	2765.31	-0.003660699	-0.000290146	-0.009861348	0.004150778	0.004405134	-0.004301429	-0.006383925
2018-03-14	3618.430851	67.87625883	957.2750284	64.6059795	0.098045302	0.540887183	3128.942172	7.566355721	16975.10954	475.7422826	1439.361655	12729.87826	391.8826504	820.7475317	2403.934066	2073.445333	1230.529612	-0.000418867	0.002005952	-0.006184576	0.000570298	-0.006681672	0.002124231	-0.000563306	0.002239389	0.003639783	-0.004130563	0.000527671	-0.00105979	-0.004861268	-0.001047723	-0.005860294	-0.000338189	-0.004091972	12093.33282	6473.142984	15136.86061	1295.332	1727.5834	996.699719	2749.48	-0.00206184	-0.002527641	0.000639021	-0.014066544	-0.000105402	-0.002027026	-0.005740942
2018-03-15	3605.079787	68.92192578	966.7280968	64.39875754	0.096483394	0.537640203	3139.661495	7.534225728	17005.06863	470.8522582	1440.059542	12735.93812	392.7100892	821.4809591	2430.711538	2065.248	1236.961198	-0.003696562	0.015288029	0.009826538	-0.003212628	-0.016058727	-0.006021154	0.003420007	-0.004255471	0.001763328	-0.010331917	0.000484741	0.000475921	0.002109219	0.00089321	0.011077439	-0.00396132	0.00521307	12024.72376	6500.325566	15235.6556	1305.7097	1730.1997	997.2507929	2747.33	-0.005689451	0.004190494	0.006505575	0.007979691	0.001513282	0.000552746	-0.000782272
2018-03-19	3585.664894	68.2154438	973.981479	62.49917356	0.095864511	0.535760022	3127.066291	7.51939762	16901.41739	471.8345462	1431.621652	12568.47258	393.0869428	823.4978843	2442.285714	2056.152	1236.904016	-0.00539998	-0.010303366	0.007475014	-0.029941006	-0.00643506	-0.003503228	-0.004019712	-0.001970039	-0.006113967	0.002084018	-0.005876637	-0.013236268	0.000959163	0.002452221	0.00475034	-0.004414041	-4.62E-05	11919.40515	6428.793756	15037.92992	1305.2256	1711.0692	989.1644173	2712.92	-0.007103665	-0.010755338	-0.013375593	-0.00359116	-0.006956819	-0.008384348	-0.014306008
2018-03-20	3566.595745	68.029098	970.6940976	62.61132711	0.095137497	0.539055404	3132.002821	7.644635059	16862.24828	473.8710913	1433.80852	12436.82005	385.3270175	822.3977433	2466.442308	2059.944	1232.245065	-0.005332354	-0.002735462	-0.003380908	0.001792872	-0.007612669	0.006132015	0.001577401	0.016518071	-0.002320194	0.004306939	0.001526381	-0.01053007	-0.019938446	-0.00133683	0.009842382	0.001842523	-0.003773734	11941.85211	6447.883068	15108.47831	1306.2125	1698.4903	992.2630799	2716.94	0.001881457	0.002964946	0.004680393	0.000755829	-0.007378641	0.00312771	0.001480701
2018-03-27	3530.132979	66.13509015	979.2618941	63.16018564	0.094226656	0.530672357	3136.318759	7.627513625	16675.68346	480.4462789	1429.028729	12377.96394	388.8761903	793.6248237	2388.456044	2118.010667	1255.752212	-0.010276027	-0.028236055	0.008787738	0.008727923	-0.009620068	-0.015673555	0.001377064	-0.002242178	-0.011125716	0.013780094	-0.003339202	-0.004743642	0.009168646	-0.035613315	-0.032129601	0.027798486	0.018897003	11823.9024	6331.239824	14815.09921	1286.6541	1709.5334	989.9580381	2612.62	-0.004079239	0.006891178	0.012629507	0.003495151	0.01999312	0.010058883	-0.017427312
2018-03-28	3497.659574	65.33623688	980.7164264	62.56516851	0.09280873	0.529293001	3133.413258	7.581404829	16627.49311	480.9645853	1421.332507	12416.32575	390.4347766	798.9139633	2349.763736	2106.741333	1239.098707	-0.00924149	-0.012152659	0.001484233	-0.009465419	-0.015162405	-0.002602645	-0.000926834	-0.006063408	-0.002894041	0.00107822	-0.005400186	0.003094409	0.003999914	0.006642424	-0.016332365	-0.005334922	-0.013350499	11757.82049	6360.719512	14804.09226	1289.58	1684.9777	991.6715115	2605	-0.005604517	0.00464542	-0.000743231	0.002271456	-0.014468138	0.001729358	-0.002920874
2018-04-03	3432.393617	69.73121898	993.7840553	63.92133512	0.094609364	0.524894568	3115.923836	7.568537777	16132.91076	478.9803313	1396.904611	12419.52473	397.6265529	789.9012694	2396.085165	2079.938667	1248.525528	-0.003140934	-0.006463155	-0.008244738	0.008654177	-0.001577721	-0.011600428	-0.003416227	-0.003943308	-0.012104269	-0.004211233	-0.010033297	0.00527432	0.005747216	-0.002977493	-0.000848094	0.002090707	0.000783259	11848.86044	6341.229296	14772.61546	1286.9474	1684.0403	988.7819589	2614.45	-0.005832533	-0.003997694	-0.008880039	-0.001722052	-0.002040564	-0.00491927	-0.010054658
2018-04-04	3411.382979	69.79820384	988.915375	63.11897461	0.09316016	0.523238248	3127.7433	7.52096014	16000.76705	469.5384615	1397.217021	12469.82421	398.4030517	792.045134	2392.217033	2099.112	1254.995235	-0.006140091	0.000960154	-0.004911173	-0.012631757	-0.015436294	-0.003160518	0.003786069	-0.006306081	-0.00822467	-0.019909319	0.000223619	0.004041853	0.00195093	0.002710415	-0.001615659	0.009175992	0.005168498	11838.83988	6312.07368	14679.51804	1287.3244	1686.6662	991.5381936	2644.69	-0.000846056	-0.004608388	-0.006321968	0.000292898	0.001558071	0.002783627	0.011500106
2018-04-05	3411.968085	70.33785023	984.5352162	64.48263137	0.093523934	0.520486193	3127.108604	7.531261723	15980.99683	474.8816759	1392.68743	12480.98165	402.1326815	788.1241185	2415.634615	2120.896	1276.669843	0.000171501	0.007701788	-0.004439094	0.021374475	0.00389722	-0.00527354	-0.000202945	0.001368779	-0.001236343	0.011315454	-0.003247133	0.000894355	0.009317902	-0.004962789	0.009741468	0.010324243	0.017123227	12019.45053	6469.19742	15086.16294	1305.6239	1690.3004	1008.087408	2662.84	0.015140574	0.024587798	0.027324771	0.014115055	0.002152347	0.016552691	0.006839366
2018-04-10	3425.425532	70.56311218	1001.012426	64.98420227	0.09636342	0.517042064	3123.131171	7.599519186	15972.38619	481.2464443	1407.310637	12451.22849	401.439748	786.248237	2474.513736	2120.378667	1283.006127	0.003936431	0.003197454	0.016597525	0.007748292	0.029909287	-0.006639128	-0.00127273	0.009022393	-0.00053895	0.013313827	0.01044525	-0.002386726	-0.001724633	-0.002383023	0.024081873	-0.000243952	0.004950859	12095.53019	6560.674916	15324.32725	1331.9572	1702	1030.231664	2656.87	0.011017603	0.012978856	0.015617601	0.007702886	0.00241166	0.013467266	0.016588521
2018-04-11	3427.712766	70.24963943	1014.2193	64.72048204	0.097289569	0.518623143	3128.081805	7.523619264	16056.89022	482.8014459	1411.271386	12456.87223	401.5534637	784.090268	2476.68956	2080.730667	1276.988428	0.0006675	-0.004452342	0.01310724	-0.004066478	0.00956511	0.003053265	0.001583896	-0.010037673	0.005276687	0.003225987	0.002810457	0.000453165	0.00028323	-0.002748414	0.000878907	-0.018875575	-0.004701346	12124.84107	6536.200896	15224.85245	1327.2011	1702.6669	1031.841471	2642.19	0.002420351	-0.003737387	-0.00651246	-0.003577151	0.000391756	0.001561348	-0.005540619
2018-04-16	3456.010638	69.65752736	995.4480445	65.10207289	0.095212938	0.514791389	3083.441467	7.459622964	15943.92929	483.1580301	1403.784109	12398.51026	394.5892042	777.3201693	2460.354396	2146.746667	1274.954391	0.008221722	-0.008464407	-0.018681501	0.00587867	-0.021575943	-0.007415749	-0.014373642	-0.008542435	-0.007059907	0.000738301	-0.005319465	-0.004696132	-0.01749545	-0.008671828	-0.006617411	0.031234404	-0.001594109	12163.43112	6572.13152	15328.17417	1341.2561	1704.7617	1033.0877	2677.84	0.003157526	0.003906108	0.00018726	0.00376198	0.006516404	-0.003126437	0.008076322
2018-04-17	3462.712766	69.58904984	1005.541184	65.11496682	0.095266398	0.509826341	3094.682652	7.444124599	15960.08677	483.7273312	1409.791141	12404.31005	395.6121259	776.7277856	2460.989011	2159.04	1281.622873	0.001937389	-0.000983543	0.010088235	0.000198038	0.000561321	-0.009691589	0.003639033	-0.002079795	0.001012881	0.001177598	0.004270041	0.000467672	0.002589017	-0.000762375	0.000257903	0.00571016	0.005216738	12231.7559	6615.369378	15551.98885	1353.3553	1700.9233	1036.342058	2706.39	0.005601511	0.006557423	0.014495947	0.008980353	-0.002254114	0.003145176	0.010605144
2018-04-18	3462.712766	70.14403905	999.849758	64.96854665	0.095856863	0.511719989	3092.80677	7.512586858	15938.94912	483.0535921	1406.351314	12358.87406	392.8102268	774.6121298	2487.642857	2172.301333	1274.902655	0	0.007943604	-0.005676141	-0.002251173	0.006178912	0.003707419	-0.000606347	0.009154785	-0.001325285	-0.001393778	-0.002442937	-0.003669644	-0.007107639	-0.002727522	0.010772312	0.006123449	-0.005257318	12311.69336	6664.954596	15597.5202	1364.2295	1718.6217	1042.78985	2708.64	0.006513978	0.007467506	0.002923409	0.008002884	0.010351411	0.006202408	0.00083102
2018-04-19	3461.170213	70.35590011	1005.658148	65.14876444	0.096226717	0.511902955	3083.159379	7.475340836	15923.90325	487.2554313	1413.904476	12378.90023	391.9988819	776.3046544	2526.543956	2207.237333	1281.568414	-0.000445575	0.003015819	0.005792454	0.002770083	0.003850974	0.000357487	-0.003124175	-0.004970147	-0.000944415	0.008660881	0.005356379	0.001619076	-0.002067624	0.002182613	0.015516725	0.01595453	0.005214825	12233.37291	6675.928648	15560.97944	1364.3333	1717.3862	1043.46577	2693.13	-0.006381789	0.001645177	-0.002345477	7.61E-05	-0.000719149	0.000647974	-0.005742578
2018-04-23	3453.723404	68.67559812	1022.023357	64.6322739	0.094664985	0.507582493	3087.150917	7.538216268	15922.93853	482.5766714	1406.940099	12369.48533	391.9103633	771.9746121	2515.815934	2222.76	1278.004084	-0.002153847	-0.024172707	0.016142145	-0.007959457	-0.016362857	-0.008475821	0.001293789	0.00837587	-6.06E-05	-0.009648673	-0.004937806	-0.00076085	-0.000225839	-0.005593375	-0.004255166	0.007008009	-0.0027851	12118.80309	6655.69749	15386.09088	1361.1909	1700.2578	1033.817781	2670.29	-0.00385048	-0.001044417	-0.003245104	0.001631226	-0.007192215	0.000407218	5.62E-05
2018-04-24	3410.744681	68.33362733	1023.621037	64.7809521	0.093412273	0.508115206	3083.892807	7.464259463	15951.81364	477.6187428	1402.697849	12385.03811	396.2612909	773.370945	2497.618132	2217.445333	1276.841389	-0.012522248	-0.004991949	0.001562031	0.002297729	-0.013321446	0.00104896	-0.001055935	-0.00985936	0.001811786	-0.010327008	-0.003019786	0.001256561	0.011040671	0.001807147	-0.007259647	-0.002393885	-0.000910188	12065.01403	6648.952608	15328.31647	1363.726	1707.4131	1037.499004	2634.56	-0.004448359	-0.001013914	-0.003762044	0.001860681	0.004199531	0.00355448	-0.013470896
2018-04-26	3359.255319	68.72027514	1036.984496	64.36917542	0.08709598	0.508571324	3096.205924	7.285337747	15999.96674	472.8194001	1397.759333	12282.17645	392.6789865	769.9153738	2496.706044	2199.592	1279.02791	-0.015211331	0.005642289	0.012970601	-0.006376735	-0.07001201	0.000897264	0.003984769	-0.024262424	0.003014113	-0.010099307	-0.003526939	-0.008339998	-0.009081369	-0.004478206	-0.00036525	-0.008083894	0.001710981	12157.97699	6635.916144	15210.5719	1352.6838	1707.1736	1034.570159	2666.94	0.008752864	0.006017253	0.004876867	0.003295773	0.002064955	0.004874602	0.010380129
2018-05-03	3360.37234	68.62165844	1011.488649	64.47745971	0.086783466	0.512973856	3056.643159	7.446680202	15903.88317	469.8807409	1391.192832	12290.42099	386.4940201	770.0282087	2419.164835	2161.992	1240.795099	0.000332465	-0.001436076	-0.024893823	0.001680825	-0.003594609	0.008619412	-0.012860159	0.021904522	-0.00602334	-0.006234578	-0.004708946	0.000671035	-0.015876054	0.000146544	-0.03154991	-0.01724187	-0.030347961	12145.44394	6597.590672	15218.02788	1340.3066	1712.3186	1016.95957	2629.73	-0.001269047	-0.006246944	-0.010044887	-0.007050261	0.008492093	-0.011003438	-0.00225624
2018-05-14	3383.164894	66.82516671	962.2258805	63.578774	0.087397839	0.506302349	3010.070522	7.635539216	15805.34085	469.2329149	1371.075949	12196.8702	367.0866929	766.3751763	2454.502747	2152.184	1210.840027	0.006759847	-0.026528449	-0.049929208	-0.014036028	0.007054437	-0.013090862	-0.015353799	0.025045238	-0.006215393	-0.001379654	-0.014565736	-0.0076408	-0.051518355	-0.004755313	0.014501823	-0.004546878	-0.024438027	12591.47554	6642.167184	15557.67875	1344.8747	1737.2405	1049.050354	2730.13	0.006692468	0.004287297	0.002703213	0.004766581	0.0040029	0.001023221	0.000883132
2018-05-16	3385.425532	64.99536536	948.4797661	62.95532952	0.08469514	0.506563761	3017.842031	7.621289319	15822.39523	468.8431941	1348.785155	12103.55347	365.3344635	765.3314528	2458.956044	2122.258667	1216.454731	0.000667979	-0.027763792	-0.014388769	-0.009854253	-0.031412336	0.000516183	0.002578509	-0.001868003	0.001078445	-0.000830894	-0.016391494	-0.007680293	-0.004784768	-0.001362825	0.001812694	-0.01400221	0.004626314	12575.57967	6560.789136	15314.87527	1293.1526	1719.2148	1045.382309	2722.46	0.005853595	-0.005779959	-0.006341201	-0.032007567	-0.002984291	0.00076449	0.004052336
2018-05-17	3385.053191	64.19002978	947.5402403	62.87034059	0.084091317	0.505700361	3002.411848	7.66526917	15783.34161	467.2310406	1346.49199	12009.7426	361.6073804	764.7249647	2442.626374	2137.826667	1206.728387	-0.00010999	-0.012468066	-0.000991051	-0.0013509	-0.007154906	-0.001705879	-0.005126102	0.005754071	-0.002471301	-0.003444503	-0.001701618	-0.007780881	-0.010254234	-0.000792766	-0.006663044	0.007308806	-0.008027785	12611.16319	6636.67656	15481.79711	1295.1695	1719.219	1051.829748	2720.13	0.002825577	0.011500429	0.010840358	0.001558462	2.44E-06	0.0061486	-0.00085621
2018-05-22	3365.638298	64.34991745	929.6598104	61.48942443	0.082165108	0.508365818	2998.702398	7.662380301	15730.03475	465.0945299	1330.405742	11909.6898	369.1996508	762.2990127	2470.664835	2145.245333	1232.569095	-0.001934152	0.007984006	-0.007946052	0.005925167	0.00625324	0.009144685	-0.001118805	-0.004546715	-0.002390081	-0.001728644	-0.00146021	-0.003564103	0.026064971	0.00149982	0.005515996	0.006014568	0.015199059	12626.92789	6651.93394	15532.60365	1251.5326	1717.3701	1060.924585	2724.44	0.006240307	0.005650341	0.008128286	-0.014315839	-0.006081263	0.011317725	0.004218927
2018-05-23	3369.787234	64.00297703	930.26186	60.61024444	0.082901466	0.507931446	2980.578279	7.634893461	15616.25021	453.4430761	1320.852125	11851.06776	368.6963209	761.8899859	2472.505495	2143.746667	1248.623553	0.001231975	-0.005406053	0.000647392	-0.014401271	0.008922011	-0.000854813	-0.006062326	-0.003593695	-0.007259874	-0.025370935	-0.007206887	-0.004934368	-0.00136423	-0.000536714	0.000744729	-0.000698843	0.012941101	12530.13358	6516.49718	15193.28427	1229.085	1722.0413	1039.513801	2733.29	-0.007695238	-0.020570641	-0.02208777	-0.01809889	0.00271628	-0.020387673	0.003243109
2018-05-24	3359.388298	64.26271739	928.1931493	60.94236933	0.08559698	0.504527744	2976.318759	7.65993865	15514.51266	446.2578537	1316.388664	11871.22396	367.582803	763.3991537	2486.041209	2143.416	1252.849558	-0.003090704	0.004050042	-0.00222627	0.005464724	0.031997256	-0.006723658	-0.001430114	0.00327499	-0.006536166	-0.015972808	-0.003384951	0.001699347	-0.003024719	0.001978862	0.005459562	-0.000154259	0.003378816	12499.89915	6507.22216	15076.44955	1223.94	1716.1905	1035.588243	2727.76	-0.002415853	-0.001424328	-0.007719612	-0.004194827	-0.003403381	-0.003783489	-0.002025252
2018-05-30	3353.031915	63.86042576	935.1861375	62.78576333	0.087778086	0.494832028	2965.303244	7.555528569	15554.1336	430.951247	1298.267649	11955.64595	367.5102618	757.8561354	2449.401099	2135.88	1240.85228	0.000214183	-0.00398521	-0.002569233	-0.005229539	-0.012412145	-0.006520352	-0.003504127	-0.00793135	0.001487359	-0.033873032	-0.009656907	0.001255979	0.009738904	-0.004123105	-0.023216974	0.005857651	0.002128648	12443.71559	6313.09352	14870.06963	1154.3441	1680.0648	1018.708937	2724.01	0.017377156	0.004410689	0.015596195	0.025245573	-0.015073744	0.005143559	0.012615912
2018-05-31	3366.489362	63.24644945	915.8961909	63.17091817	0.087249186	0.497690197	2956.248237	7.570145462	15526.4813	437.506598	1300.668743	11981.05577	370.1070101	764.7249647	2439.700549	2176.288	1253.925119	0.004005483	-0.009660863	-0.020842557	0.006115691	-0.006043648	0.005759421	-0.003058325	0.001932727	-0.001779393	0.015096819	0.001847752	0.002123085	0.007040939	0.009022673	-0.003968239	0.018741933	0.010480261	12404.61847	6315.58816	14746.46081	1160.1196	1694.5277	1024.293932	2705.27	-0.003146863	0.000395075	-0.008347334	0.004990799	0.008571695	0.005467451	-0.006903337
2018-06-04	3365.212766	62.77023116	916.6364883	62.44623193	0.089224315	0.493374651	2931.396333	7.448727251	15617.33664	442.3868935	1293.453666	11924.54037	373.7064348	766.2764457	2504.777473	2222.770667	1246.330837	-0.000379279	-0.007558056	0.00080795	-0.011538142	0.022385361	-0.008708962	-0.008442103	-0.016169104	0.005834583	0.011093037	-0.005562649	-0.004728224	0.009678375	0.002026754	0.026324592	0.021133793	-0.006074822	12416.64604	6423.554467	14989.02927	1184.225	1705.0766	1032.911029	2746.87	0.003322911	0.007159862	0.009456698	0.001445872	0.013864137	0.00602469	0.004469595
2018-06-05	3371.728723	63.16475683	895.1397385	61.84864664	0.089906913	0.492725381	2936.403385	7.463278203	15634.04467	441.7113376	1291.364868	11943.29215	377.4843442	761.8899859	2557.832418	2241.84	1257.053778	0.001934397	0.006265566	-0.023731141	-0.00961568	0.007621243	-0.001316844	0.00170662	0.001951576	0.001069267	-0.001528237	-0.001616205	0.001571302	0.01005854	-0.00574083	0.020960291	0.008542491	0.008566807	12408.41222	6375.659125	14928.97428	1165.8839	1702.9914	1026.553684	2748.8	-0.000663348	-0.007484142	-0.004014644	-0.01560904	-0.001223685	-0.006173803	0.000702371
2018-06-06	3369.62766	63.78424787	890.6323535	62.72609474	0.089882285	0.4933748	2920.366714	7.500649723	15754.04734	447.3580868	1293.626449	11912.55068	381.29246	760.2538787	2562.574176	2235.528	1266.744724	-0.000623335	0.009759761	-0.005048119	0.014087328	-0.000273965	0.001317146	-0.005476299	0.004994891	0.007646419	0.012702777	0.001749779	-0.002577271	0.010037597	-0.002149741	0.001852103	-0.002819515	0.007679689	12533.05196	6420.81934	15094.57735	1180.5565	1702.4464	1036.819408	2772.35	0.009994664	0.007058255	0.011031656	0.012506426	-0.000320076	0.009950511	0.008530883
2018-06-07	3361.143617	63.40037318	892.2018899	63.20589088	0.090665474	0.497604547	2913.991537	7.515987102	15857.30374	449.2038737	1319.703787	11954.60563	379.5605688	760.7475317	2539.093407	2225.170667	1269.59292	-0.002520973	-0.006036514	0.001760721	0.007619962	0.008675753	0.008536551	-0.002185392	0.002042719	0.006532892	0.004117483	0.019957833	0.003524089	-0.004552507	0.000649116	-0.0092052	-0.004643825	0.002245913	12482.8708	6448.678896	15163.15878	1180.3286	1713.9423	1035.775744	2770.37	-0.004011943	0.004329555	0.004533158	-0.000193063	0.00672988	-0.001007108	-0.000714451
2018-06-20	3460.452128	63.73369302	902.6978062	62.15929574	0.085538253	0.493785345	2954.739069	6.96546551	15907.76346	427.0104895	1285.034973	11946.85524	353.9096874	770.4654443	2440.068681	2177.68	1239.017018	0.029117975	0.005243608	0.011695401	-0.016697131	-0.058212944	-0.007704781	0.013886542	-0.076067925	0.00317706	-0.050668268	-0.026621373	-0.000648529	-0.069972425	0.012693261	-0.039780904	-0.021573527	-0.024377976	12345.6507	6220.060518	14698.45625	1177.9397	1678.9241	1006.765628	2767.32	0.004497927	0.000403273	0.005162527	0.004738019	0.002785299	0.004865022	0.001710697
2018-06-21	3482.68617	64.39745906	913.6824275	62.02514624	0.082837928	0.490668428	2956.078984	6.981060162	15863.67239	421.4993773	1275.033477	11989.35232	348.1962885	770.9873061	2451.241758	2188.373333	1234.924438	0.006404631	0.010360821	0.012095216	-0.002160489	-0.032077655	-0.006332298	0.000453377	0.00223635	-0.002775518	-0.012990278	-0.0078135	0.003550865	-0.016275392	0.000677104	0.004568549	0.004898408	-0.003308553	12272.83997	6133.612338	14436.24176	1159.0069	1678.4164	1002.017486	2749.76	-0.005915143	-0.013995771	-0.018000638	-0.016203378	-0.000302442	-0.00472739	-0.006365708
2018-06-25	3461.62234	64.30831153	918.6164771	61.86919455	0.083240496	0.484351127	2951.819464	7.014988098	16091.96429	417.8015685	1274.740274	11920.17103	336.7643724	765.9661495	2455.159341	2224.626667	1235.479918	-0.00606652	-0.001385292	0.005385651	-0.002517496	0.004847936	-0.012958488	-0.001441975	0.004848226	0.014288295	-0.008811697	-0.000229984	-0.00578694	-0.033382874	-0.006533932	0.001596928	0.016430614	0.000449708	12165.64685	6182.1162	14356.2861	1156.5831	1661.9769	997.6661871	2717.07	-0.015937575	-0.01494794	-0.02044749	-0.01807346	-0.007380143	-0.022589027	-0.013819791
2018-06-26	3462.845745	64.04353251	905.2495763	61.62974732	0.08187646	0.482673084	2931.90409	7.029896907	16285.70483	416.8287526	1266.485515	11886.12655	338.9650945	764.4005642	2443.739011	2213.037333	1243.234854	0.000353357	-0.004125837	-0.014658028	-0.003877726	-0.016522434	-0.003470533	-0.006769676	0.002123024	0.011967684	-0.002331131	-0.006496698	-0.002860126	0.006513642	-0.002046027	-0.004662416	-0.005223181	0.006257244	12235.14956	6164.321688	14279.92165	1154.5583	1662.2899	1001.233228	2723.06	0.005696773	-0.002882536	-0.005333432	-0.001752208	0.000188312	0.003569009	0.002202154
2018-06-27	3474.095745	64.24824632	904.2425509	60.63163119	0.081198546	0.486445076	2925.768688	7.02933538	16285.56786	413.3680685	1264.642673	11903.16179	342.6949925	763.0042313	2452.950549	2217.938667	1237.486726	0.003243507	0.003191381	-0.001113048	-0.016327941	-0.008314185	0.007784419	-0.002094827	-7.99E-05	-8.41E-06	-0.008337069	-0.001456143	0.001432178	0.010943681	-0.001828374	0.003762358	0.002212305	-0.004634247	12197.52762	6188.07552	14344.14538	1151.6657	1653.3572	1000.922106	2699.63	-0.003079644	0.003846033	0.004487401	-0.002508517	-0.005388222	-0.000310787	-0.008641521
2018-06-28	3486.675532	64.57559848	913.8176476	59.86665039	0.07844657	0.485356252	2920.22567	7.06083304	16198.21664	411.8382989	1255.734505	11890.20981	345.0014111	762.5811001	2479.129121	2217.117333	1241.669163	0.003614485	0.005082178	0.010533408	-0.012697128	-0.034479584	-0.002240838	-0.001896348	0.004470878	-0.005378156	-0.003707609	-0.007068946	-0.001088705	0.00670769	-0.000554713	0.010615732	-0.000370383	0.003374085	12195.59056	6110.773812	14104.88551	1147.3037	1650.4562	996.9868054	2716.31	-0.00015882	-0.012570725	-0.016820644	-0.003794748	-0.001756153	-0.003939425	0.006159615
2018-07-03	3485.691489	62.90485422	916.913646	60.85411198	0.077176717	0.476440309	2903.441467	7.039517593	16520.97787	415.162446	1230.816488	11797.38724	341.4527552	769.3088858	2524.21978	2196.149333	1244.343091	0.000809105	-0.009594787	0.004747454	0.008378234	-0.031744424	-0.006212025	-0.005397012	0.002772918	0.014691163	-0.004635944	-0.016674467	-0.004390641	-0.004171869	-0.003057071	0.005005891	-0.004775141	-0.001572119	12363.66124	6202.012205	14405.27181	1172.7707	1614.7951	999.0115718	2713.22	0.00016826	-0.000670375	0.004099743	0.005462247	-0.020560099	-0.012368285	-0.001896315
2018-07-05	3539.414894	64.00965283	901.5443094	60.59817235	0.079315048	0.471256899	2901.706629	7.016090011	17122.4591	418.1672026	1237.443334	11765.47541	330.574076	770.3526093	2543.942308	2180.696	1253.424098	0.006309217	0.010607844	-0.011132212	-0.005768275	0.000366038	-0.002138372	0	0.005152991	0.009464772	0.001549433	0.001567788	0.000201179	-0.002688077	0.00064102	0.003174597	-0.008496855	0.002022377	12389.83167	6283.424088	14594.43716	1183.9643	1601.7112	1005.080109	2736.61	0.002114485	0.01304128	0.013046202	0.009499315	-0.008135518	0.006056166	0.008583807
2018-07-09	3549.015957	63.73879879	880.9859606	61.57915349	0.081238878	0.476344212	2894.654443	7.006348652	17351.04201	414.8902394	1242.756234	11748.51819	322.7338228	767.7997179	2545.32967	2220.424	1257.170865	0.002708941	-0.004240434	-0.023067502	0.016058663	0.023966055	0.010737349	-0.002433316	-0.001389396	0.013261563	-0.007867357	0.004284259	-0.001442309	-0.024002862	-0.003319429	0.00054521	0.018054077	0.002984766	12561.91494	6363.831879	14787.99192	1197.0459	1631.8709	1020.358505	2784.17	0.005519236	0.009675943	0.009340367	0.00406222	0.008863577	0.009881061	0.008784344
2018-07-10	3550	64.0940723	889.2406025	61.98139458	0.082114966	0.47727788	2891.45275	7.018953069	17534.09392	419.4232443	1244.417778	11699.28504	324.1062797	768.2510578	2581.266484	2244.776	1271.218516	0.000277234	0.00555842	0.009326153	0.006510857	0.010726364	0.001958152	-0.001106683	0.001797383	0.010494647	0.010866538	0.00133609	-0.004199389	0.00424358	0.000587663	0.014019986	0.01090757	0.011112051	12608.54857	6365.265868	14769.9173	1191.7019	1627.7249	1020.931079	2793.84	0.003705429	0.000225309	-0.001222997	-0.004474318	-0.002543875	0.000560992	0.00346719
2018-07-11	3576.835106	64.19129496	891.3903663	61.91052407	0.081950532	0.474719943	2882.341326	6.98217043	17781.97751	418.893712	1228.35257	11587.97078	325.1806457	767.954866	2570.06044	2236.976	1277.549353	0.007530757	0.001515725	0.00241461	-0.00114407	-0.002004493	-0.005373842	-0.003156133	-0.005254253	0.014038235	-0.001263323	-0.012993875	-0.009560174	0.003309375	-0.000385615	-0.004350748	-0.003480785	0.004967773	12483.70466	6282.836855	14571.50205	1174.8181	1613.659	1005.782952	2774.02	-0.009950875	-0.013034394	-0.01352479	-0.014269126	-0.008679002	-0.014948739	-0.007119462
2018-07-12	3570.505319	63.9411254	887.0389964	62.38085533	0.082115954	0.469946467	2873.850494	6.985194253	17656.02907	421.5713932	1224.724241	11549.63498	327.5222482	768.8152327	2560.035714	2229.976	1276.245065	-0.001771229	-0.003904865	-0.004893507	0.00756824	0.002016525	-0.010106248	-0.002950158	0.000432984	-0.00710813	0.006371925	-0.002958188	-0.003313725	0.007175125	0.001119708	-0.003908207	-0.003134131	-0.001021451	12583.48777	6302.19822	14564.30443	1174.5206	1604.7724	1011.907735	2798.29	0.007961293	0.003076889	-0.000494074	-0.000253263	-0.005522332	0.006071101	0.008710985
2018-07-16	3595.398936	63.19830182	874.7996395	61.31349035	0.082283718	0.462061875	2872.48237	6.987800262	17803.46878	426.548913	1213.955913	11570.36336	317.3104661	765.8392102	2593.398352	2264.2	1292.604493	0.006947823	-0.011685313	-0.013894069	-0.017258533	0.002040929	-0.016919978	-0.000476173	0.000373007	0.008315998	0.011737903	-0.008831333	0.001793113	-0.031675303	-0.003878432	0.012947911	0.015230673	0.012736946	12555.93362	6339.85196	14721.51544	1179.2619	1624.1572	1004.917743	2798.43	-0.001432077	0.002943577	0.008208264	0.002116782	8.88E-05	-0.006784925	-0.001028619
2018-07-17	3612.047872	63.02903801	861.4036206	61.9776166	0.081457355	0.458654611	2860.535966	7.017839937	17667.15135	429.5413525	1207.083967	11554.03033	314.1776144	765.9661495	2596.054945	2256.690667	1290.289993	0.004619934	-0.00268189	-0.015431701	0.010773408	-0.010093619	-0.007401365	-0.004167585	0.004289661	-0.007686254	0.006990972	-0.00567687	-0.001412624	-0.009922206	0.000165738	0.001023843	-0.003322062	-0.001792176	12526.91287	6348.167578	14822.86488	1185.1654	1632.0756	1004.263786	2809.55	-0.002313993	0.001310783	0.006860854	0.004993609	0.004863544	-0.000650969	0.003965783
2018-07-18	3592.819149	63.12943528	870.231883	61.47109713	0.082184375	0.45266713	2864.753173	6.964787501	17647.40839	431.6311707	1193.676958	11592.08004	321.7800536	765.9661495	2595.538462	2253.946667	1294.761062	-0.005337716	0.001591606	0.010196533	-0.008206198	0.008885567	-0.013140402	0.001473186	-0.007588372	-0.00111812	0.004853435	-0.011169082	0.003287787	0.023909772	0	-0.000198969	-0.00121668	0.003459176	12479.09724	6325.022584	14822.53293	1181.4454	1638.5243	1001.819942	2815.62	-0.003824336	-0.003652596	-2.24E-05	-0.003143739	0.003943441	-0.002436434	0.002158158
2018-07-19	3602.819149	63.17270873	861.2241968	60.87532351	0.081929311	0.456862877	2854.541608	6.941726159	17672.5652	432.7241422	1192.164473	11569.08897	323.8854772	766.6572638	2588.096154	2253.325333	1298.867257	0.002779463	0.000685237	-0.010404847	-0.009739203	-0.003108384	0.009226253	-0.003570921	-0.003316628	0.001424509	0.002528988	-0.001267884	-0.001985312	0.006521739	0.000901871	-0.002871465	-0.000275703	0.003166374	12480.58091	6277.300716	14700.87285	1172.6852	1634.9182	999.4440284	2804.49	0.000118885	-0.007573539	-0.008241649	-0.007442442	-0.002203247	-0.002374414	-0.003960782
2018-07-24	3637.287234	63.13828816	865.0260148	62.39830289	0.082757665	0.482230719	2853.187588	6.881219625	17731.06411	433.6317796	1221.372392	11457.41059	320.0965169	763.8504937	2642.398352	2241.552	1300.718856	0.009521502	-0.000545013	0.00440472	0.024710182	0.010059824	0.054039374	-0.000474451	-0.008754562	0.003304687	0.0020953	0.024204598	-0.009700064	-0.011767422	-0.003667767	0.020764442	-0.005238568	0.001424534	12457.3459	6361.262814	14854.19993	1183.8349	1657.6801	1016.023091	2820.4	-0.001947944	0.009493535	0.010305598	0.009850313	0.007041345	0.012240408	0.004769547
2018-07-26	3638.031915	62.7888168	850.5725124	62.93301362	0.083412788	0.487593394	2853.638928	6.886575611	17786.4418	434.8178237	1235.416036	11276.83701	326.2821692	763.3850494	2639.53022	2231.386667	1319.044248	0.000204714	-0.00555039	-0.016849915	0.008532807	0.007884993	0.01105918	0.000158175	0.000778046	0.003118335	0.002731407	0.011432647	-0.015885934	0.019139991	-0.000609525	-0.001086017	-0.004545267	0.013990342	12595.27746	6421.01238	15007.29387	1183.5677	1675.7594	1008.506008	2837.44	0.003886237	0.012149341	0.020332668	0.007749662	0.005796475	0.001738287	-0.003036858
2018-07-31	3612.632979	62.75573773	872.0441401	64.13254346	0.0832293	0.488184808	2831.90409	6.806920993	17510.71074	438.9298893	1245.463137	11278.50152	348.2254467	757.3906911	2699.206044	2211.954667	1323.199455	-0.007005989	-0.000526969	0.024930375	0.018881049	-0.002202182	0.00121219	-0.007645688	-0.011634065	-0.015623734	0.009412548	0.008099674	0.000147593	0.065087549	-0.007883331	0.022356718	-0.008746627	0.003145214	12625.03649	6468.06168	15028.5348	1210.121	1651.5794	1018.778804	2816.29	0.005709416	0.008090733	0.005010886	0.011812284	-0.016617069	0.005795059	0.004872858
2018-08-01	3599.601064	63.29305518	876.5569638	64.29293562	0.08517294	0.481659347	2831.664316	6.819901933	17543.14503	439.6582667	1239.265226	11288.95674	348.3115862	758.6318759	2740.799451	2210.394667	1319.360109	-0.00361384	0.008525599	0.00516165	0.002497826	0.023084328	-0.013456924	-8.47E-05	0.001905205	0.001850541	0.001658064	-0.004988814	0.000926575	0.000247336	0.001637423	0.015291976	-0.000705507	-0.00290578	12595.5776	6430.893552	14897.25368	1189.7622	1665.9316	1004.175479	2813.36	-0.002336097	-0.005762983	-0.008773835	-0.016966899	0.008652444	-0.014437873	-0.001040917
2018-08-02	3588.218085	63.90755315	884.5475658	63.63096132	0.084721425	0.477088771	2860.789845	6.609000316	17672.05154	436.4044668	1241.222155	11252.80561	344.4203321	763.6107193	2742.093407	2200.944	1310.121171	-0.0031673	0.009661947	0.009074597	-0.010349594	-0.005315256	-0.009534539	0.01023312	-0.031412688	0.007321106	-0.007428269	0.001577859	-0.003207483	-0.011234635	0.006541482	0.000471998	-0.004284723	-0.007027223	12608.85201	6344.020466	14575.07156	1158.6513	1657.1248	987.8535303	2827.22	0.00105334	-0.013600784	-0.021864237	-0.026496799	-0.005300434	-0.016387627	0.004914398
2018-08-07	3585.611702	63.69375106	881.6106103	64.36725828	0.08630972	0.476536635	2803.949224	6.462930046	18013.23651	439.3695572	1243.977599	11567.60651	347.209018	767.8561354	2740.101648	2198.085333	1337.287951	-0.003110446	0.00538631	0.007563893	0.001705363	-0.004101866	-0.006122466	-0.011458248	-0.000192679	0.003588915	0.007087123	0.002917133	0.006172741	-0.00207677	-0.001174894	0.004094004	0.001540708	0.005645908	12505.79744	6405.823862	14674.43004	1178.6672	1655.8848	1001.349896	2858.45	-0.011266672	0.008903616	0.003774713	0.012781529	0.001544294	0.003173242	0.006352236
2018-08-08	3579.946809	63.97921579	887.0956467	64.66143093	0.086692403	0.474323638	2804.781382	6.452468322	18049.39739	443.0416104	1249.193617	11536.42291	346.7975505	771.0860367	2736.68956	2189.410667	1341.214432	-0.001581145	0.004471819	0.006202335	0.00455981	0.004424034	-0.004654734	0.000296737	-0.001620039	0.002005449	0.008322819	0.00418425	-0.00269941	-0.001185774	0.004197566	-0.001246017	-0.003954272	0.00293185	12500.06129	6376.15191	14641.00951	1176.1279	1657.8629	1001.532932	2857.7	-0.000458784	-0.004642789	-0.002280064	-0.002156707	0.001193875	0.000182773	-0.000262414
2018-08-09	3589.361702	63.98487258	891.1141999	64.84563287	0.086554299	0.471517098	2802.524683	6.4562093	18015.02394	442.9868696	1245.457194	11524.6933	348.6449976	767.2073343	2716.17033	2180.314667	1326.624915	0.002626445	8.84E-05	0.004519782	0.002844664	-0.001594305	-0.005934505	-0.000804914	0.000579607	-0.001906226	-0.000123564	-0.00299555	-0.001017263	0.005313024	-0.005042875	-0.007526079	-0.004163197	-0.010937437	12589.70859	6378.758425	14695.41432	1166.1198	1653.7348	996.9204059	2853.58	0.007146154	0.000408708	0.003709032	-0.008545775	-0.002493118	-0.004616104	-0.001442759
2018-08-13	3580.026596	63.6520898	868.1460654	62.82979375	0.081857066	0.465755996	2781.45275	6.27889574	17725.97231	435.7580941	1215.097764	11396.49984	347.3455938	761.3117066	2625.450549	2099.410667	1307.256637	-0.002604158	-0.005214532	-0.026112611	-0.031580183	-0.055797322	-0.012293481	-0.00754732	-0.027848222	-0.016175147	-0.016452871	-0.024678149	-0.0111857	-0.003733974	-0.007714208	-0.033970402	-0.037812538	-0.014707288	12371.1556	6171.668496	14092.67122	1115.143	1603.6267	977.1754499	2821.93	-0.006403554	-0.005073079	-0.009931883	-0.008145062	-0.021500621	-0.002103999	-0.004014003
2018-08-16	3583.696809	65.2488587	854.3307902	62.8147373	0.080157179	0.463799946	2795.021157	6.18910026	17734.61855	433.3219554	1213.426239	11418.68467	343.0435729	763.8363893	2595.571429	2097.909333	1336.111641	0.001024666	0.024776398	-0.016041518	-0.000239667	-0.020985184	-0.004208575	0.004866313	-0.014404405	0.000487653	-0.005606262	-0.001376577	0.001944743	-0.012462758	0.003310741	-0.011445823	-0.000715377	0.021832864	12337.02099	6081.83574	13913.66229	1089.8437	1608.5598	961.963159	2840.69	-0.011406078	-0.013278094	-0.013057208	-0.015423137	-0.011757585	-0.010372761	0.000257013
2018-08-28	3582.074468	67.04855846	870.5042256	64.80812787	0.085187095	0.46837377	2805.190409	6.142584235	17353.35315	446.0749603	1243.953965	11470.18052	345.7125628	758.7729196	2708.335165	2143.082667	1349.696392	-0.000801544	0.006199516	0.02081	0.003356075	0.000424297	-0.000288134	0.001852001	-0.001985311	-0.009046076	0.00926434	0.006918751	0.006476343	-0.004452581	-0.001040409	0.00566708	0.00454334	0.003605617	12662.02679	6422.92329	14669.60882	1117.8883	1643.2437	982.6678993	2897.52	0.009139306	0.020088935	0.0211385	-0.00223056	0.013326058	0.007766827	0.007910356
2018-08-29	3568.005319	66.85967238	885.2307109	64.25266716	0.085135232	0.466707168	2801.889986	6.177077856	17364.28807	443.5716896	1238.347743	11524.77132	343.3607208	758.3356841	2702.074176	2138.277333	1351.463581	-0.003935387	-0.002821129	0.016775688	-0.00860779	-0.000608998	-0.003564619	-0.001177234	0.005599782	0.000629935	-0.005627577	-0.004516962	0.004748077	-0.006826128	-0.000576406	-0.002314424	-0.002244771	0.001308467	12675.1914	6414.55078	14646.91888	1120.9307	1642.4771	983.3412309	2914.04	0.001039152	-0.001304386	-0.001547929	0.002717863	-0.000466625	0.000684973	0.005685236
2018-09-04	3559.81383	66.26198509	889.0692089	62.34482297	0.080902898	0.466480883	2808.377997	6.093584864	17432.3646	437.9176229	1213.427355	11519.43968	338.9277365	762.7503526	2697.851648	2124.864	1357.105514	0.002970436	-0.006854702	0.005790279	-0.017356399	-0.019598804	-0.004841762	0.003642734	-0.003312705	0.010217752	-0.003161554	-0.001403372	0.000347754	0.003514467	-0.00046218	0.002074413	0.003244367	0.009331177	12260.12745	6177.22974	14117.4448	1102.0402	1627.8036	956.7041238	2896.72	-0.015946775	-0.01960368	-0.020189545	0.010366419	-0.013587726	-0.008787778	-0.001655675
2018-09-05	3551.223404	66.36289968	879.4268524	61.93934886	0.07698695	0.464131551	2820.084626	6.011019808	17477.15418	432.9113924	1203.993156	11520.11589	337.9363431	763.0606488	2700.637363	2058.426667	1341.840708	-0.002416084	0.001521805	-0.010904692	-0.006524975	-0.049613718	-0.005049013	0.004159802	-0.013642137	0.00256604	-0.011497747	-0.007805218	5.87E-05	-0.002929374	0.00040673	0.001032035	-0.031765863	-0.011311799	12239.34016	6092.386804	13945.26077	1112.532	1612.5656	956.2898197	2888.6	-0.001696959	-0.013829982	-0.012271532	0.009475309	-0.00940517	-0.000433147	-0.002807107
2018-09-06	3563.510638	66.50989769	883.4176731	62.0725509	0.078582862	0.462503498	2820.479549	5.965124767	17523.79851	433.8608129	1199.816637	11528.20438	335.1697153	764.2595205	2699.681319	2050.069333	1339.226685	0.003454028	0.002212613	0.004527714	0.002148215	0.020517708	-0.003513907	0.00014003	-0.007664447	0.002665319	0.002190704	-0.00347492	0.000701872	-0.008220527	0.001569903	-0.000354069	-0.004068324	-0.001949987	12208.78071	6100.683456	13908.73785	1110.9	1611.1002	946.315785	2878.05	-0.002499944	0.00136088	-0.002622456	-0.001468001	-0.000909151	-0.010484702	-0.003658974
2018-09-12	3565.18617	66.05995707	864.789042	60.88769339	0.078340853	0.457923487	2824.555712	5.684456462	17595.47706	430.7515985	1181.404953	11783.05682	329.0536436	764.1184767	2744.552198	2036.101333	1343.618788	0.000470081	-0.006788004	-0.02131251	-0.019272801	-0.003084418	-0.009952009	0.001444159	-0.048194458	0.004082012	-0.007192189	-0.015464374	0.021866049	-0.018416228	-0.000184567	0.016484192	-0.006836745	0.003274215	12332.11926	6177.272605	13939.41955	1130.5722	1605.2224	950.8733864	2888.92	0.006897136	0.010057095	0.006118579	0.005008132	0.004811202	0.007368	0.000356598
2018-09-18	3563.989362	65.24892652	818.1406262	59.85283137	0.07882498	0.447183158	2828.152327	5.783359329	17647.26491	432.6070696	1191.145331	11692.39292	334.7669156	759.5345557	2698.771978	2038.24	1327.809394	-0.000335749	-0.012353176	-0.055451359	-0.017142337	0.006160735	-0.023733851	0.001272528	0.017249199	0.002938925	0.004298269	0.008210939	-0.007724184	0.017213727	-0.006017032	-0.016821081	0.001049822	-0.01183605	12466.16379	6274.025163	14220.8266	1152.3064	1653.5678	959.9355548	2904.31	0.009122903	0.005010757	0.007276798	0.005271848	0.01450826	-3.30E-05	0.00535465
2018-09-25	3604.62766	64.32348126	801.3542272	58.13329416	0.079782784	0.44081622	2801.988717	6.175449	17646.92664	433.8660542	1201.46515	11665.70871	333.1539016	753.7094499	2668.521978	2108.072	1332.002723	0.011337956	-0.014284847	-0.020731156	-0.02915019	0.01207779	-0.014340206	-0.009294189	0.06559688	-1.92E-05	0.002906	0.008626463	-0.002284794	-0.004829965	-0.00769887	-0.011272094	0.033687095	0.003153104	12480.30584	6452.73607	14573.63708	1179.2646	1701.9601	988.9119383	2915.56	-0.0039594	0.000874605	0.002268078	0.014224922	0.006784165	0.007581172	-0.001305928
2018-09-26	3590.851064	64.35745836	816.3903165	58.18739053	0.079657277	0.446156235	2801.297602	6.123885118	17641.32231	434.36851	1211.726637	11707.2695	332.3612689	750.9873061	2672.664835	2104.946667	1342.404357	-0.003829241	0.000528083	0.018589489	0.000930125	-0.001574347	0.012041139	-0.000246682	-0.008384874	-0.000317632	0.00115742	0.008504545	0.003556315	-0.002382014	-0.0036182	0.001551287	-0.001483655	0.007778686	12461.87283	6470.291201	14537.31909	1172.1232	1698.9918	991.2990765	2905.97	-0.00147806	0.002716878	-0.002495144	-0.006074219	-0.001745571	0.002410995	-0.00329467
2018-09-27	3586.702128	63.75243125	817.0477537	57.56987472	0.080454736	0.447301063	2791.45275	6.006949077	17671.86777	434.4541063	1213.790249	11765.55344	331.753199	750.5641749	2687.997253	2106.314667	1347.28659	-0.001156087	-0.00944551	0.000804974	-0.010669251	0.009961346	0.002562694	-0.00352058	-0.01927974	0.001729975	0.00019704	0.001701586	0.004966089	-0.001831221	-0.000563592	0.00572036	0.000649687	0.003630334	12422.09276	6486.157987	14558.34521	1156.5345	1676.5077	991.0599001	2914	-0.003197248	0.00244925	0.00144531	-0.013388771	-0.013322136	-0.000241305	0.002759466
2018-10-04	3523.803191	64.65463637	788.4423791	54.64781942	0.076822672	0.437275095	2793.300423	6.108704009	17503.3756	431.6638534	1193.964046	11770.65101	325.1926571	751.3540197	2720.461538	2132.696	1363.409122	-0.004112443	-0.000647453	-0.013602971	-0.025171802	-0.027832851	-0.000654842	-0.001317015	-0.010626402	-0.003954445	-0.005382892	-0.003544838	0.002236368	-0.011828702	0.001183332	0.001314676	-0.001366974	0.001157023	12408.27132	6223.55967	14083.20983	1088.8458	1670.9985	967.4443517	2901.61	-0.007114404	-0.014044864	-0.0070998	0.001476689	-0.012992974	-0.004408312	-0.007491829
2018-10-09	3521.968085	65.06756131	758.5241356	52.23081802	0.076401188	0.424154873	2784.922426	5.976414968	17486.26999	427.0429655	1182.178786	11748.80428	299.6738307	748.2087447	2703.346154	2107.930667	1367.057862	-0.000754854	0.002169308	-0.001601269	-0.009485588	0.007277548	-0.00420529	0.001038771	0.003060961	-0.00085175	-0.00078109	0.001388811	0.0026666	-0.026463175	-0.001375166	0.002079358	-0.004346156	0.003421828	12228.34555	6081.761925	13695.95107	1050.2398	1642.3994	948.870685	2880.34	-0.008032983	-0.013833666	-0.017371739	-0.02003943	-0.0121354	-0.010035079	-0.001814111
2018-10-10	3512.765957	64.74335029	760.4675293	53.53558145	0.076589412	0.43266602	2773.850494	6.003734852	17434.54755	417.8136287	1179.478317	11726.15131	293.7292136	747.348378	2737.464286	2089.277333	1365.424098	-0.002616199	-0.004995138	0.002558796	0.024673802	0.002460597	0.019867459	-0.003983594	0.004560866	-0.002962272	-0.021849161	-0.002286928	-0.00192997	-0.020036351	-0.001150564	0.012541727	-0.008888507	-0.00119581	11943.81158	5987.153	13469.375	1044.6897	1651.732	946.3247311	2785.68	-0.023543378	-0.015678437	-0.016681657	-0.005298616	0.005666213	-0.002686747	-0.033416334
2018-10-11	3500.079787	64.9032626	741.7049648	52.53967427	0.07433219	0.43502851	2772.764457	5.964496881	17350.36304	410.79346	1181.153771	11676.97017	292.8683898	746.403385	2709.211538	2008.213333	1352.69435	-0.003617985	0.002466897	-0.024981872	-0.018777922	-0.029914741	0.005445455	-0.000391604	-0.006557044	-0.004840298	-0.016944911	0.001419496	-0.004202962	-0.002934974	-0.001265261	-0.010374402	-0.039572795	-0.009366657	11748.06719	5910.623275	13356.79762	1027.7248	1601.3452	926.905452	2728.37	-0.016524552	-0.01286472	-0.00839315	-0.016372477	-0.030980408	-0.020734211	-0.020787647
2018-10-15	3499.787234	64.2454151	754.874833	54.26384802	0.075165558	0.434190766	2772.186178	5.984109397	17173.73804	415.9124263	1179.809391	11601.41692	280.1544436	744.471086	2701.681319	2018.018667	1343.188564	-8.36E-05	-0.010187533	0.017600409	0.032289638	0.011149019	-0.001927579	-0.000208579	0.003282815	-0.010232072	0.012384167	-0.00113884	-0.006491302	-0.044382291	-0.00259217	-0.002783357	0.004870734	-0.007052106	11859.82452	5900.600567	13450.3587	1027.3465	1582.7744	925.0645419	2750.79	0.002607638	0.000426033	0.008414335	0.003124661	-0.012914624	0.003595371	-0.005922539
2018-10-16	3488.404255	64.44732029	764.2959677	55.05526568	0.076634079	0.428532363	2766.840621	6.002189308	17068.21782	418.2636966	1184.610033	11577.85366	278.9801081	745.8251058	2755.931319	2044.48	1342.652144	-0.003257778	0.003137789	0.012403155	0.014479288	0.019348753	-0.013117729	-0.001930144	0.003016765	-0.006163232	0.005637362	0.004060742	-0.002033133	-0.004200553	0.001817116	0.019881142	0.013027306	-0.000399443	12041.84573	5994.013035	13645.48848	1047.2007	1588.5069	933.6663555	2809.92	0.01523113	0.015707007	0.014403178	0.01914134	0.003615262	0.009255643	0.02126787
2018-10-17	3492.606383	64.21172505	771.3289988	54.04050417	0.078072981	0.426155303	2760.846262	6.064820367	17097.52475	419.3687508	1181.109841	11581.13067	284.354091	745.6417489	2790.516484	2042.098667	1349.750851	0.001203874	-0.003662323	0.009159893	-0.018603669	0.01860217	-0.005562421	-0.00216885	0.010380637	0.001715574	0.00263852	-0.002959095	0.000283001	0.019079779	-0.000245875	0.012471266	-0.001165441	0.005273151	11951.59304	5932.12735	13507.42959	1032.5169	1614.3484	926.1979694	2809.21	-0.00752315	-0.010378251	-0.010169079	-0.01412119	0.016136889	-0.008031152	-0.000252708
2018-10-22	3517.632979	61.74958573	761.823729	52.95130518	0.077292371	0.420052012	2777.954866	6.07341102	16969.86482	414.1548449	1183.152382	11585.91614	289.4292566	744.9788434	2822.651099	2039.637333	1349.541184	0.007140042	-0.039098561	-0.012399797	-0.020361122	-0.010048786	-0.014425299	0.006177748	0.001415471	-0.007494588	-0.012510681	0.001727847	0.000413127	0.017690642	-0.000889436	0.011449851	-0.001206023	-0.00015535	11760.93094	5808.274514	13246.0764	998.8648	1586.9186	915.1483682	2755.88	-0.003793594	-0.004094461	-0.000465434	-0.010137409	-0.001656117	-0.006320963	-0.004308744
2018-10-23	3513.723404	61.6332181	758.1458047	52.41275883	0.076430859	0.416613022	2778.053597	6.025718898	17039.90773	407.7338777	1178.584703	11597.90584	283.682649	744.8942172	2819.799451	2013.272	1353.383254	-0.00111204	-0.001886287	-0.004839481	-0.01022267	-0.011208729	-0.008220756	3.55E-05	-0.007883603	0.004118993	-0.015625224	-0.003868072	0.001034316	-0.020054723	-0.000113602	-0.001010784	-0.013010755	0.0028429	11669.85036	5701.914582	12940.61858	986.688	1556.4942	904.8939695	2740.69	-0.007774477	-0.018481531	-0.023330296	-0.012265554	-0.019358164	-0.011268427	-0.005527097
2018-10-24	3501.010638	61.89440166	739.5844486	53.12087489	0.07480337	0.417583793	2778.363893	6.04560432	17165.43088	405.8693564	1172.643991	11606.74856	299.9386125	743.7094499	2789.181319	2003.338667	1341.396869	-0.003624594	0.004228754	-0.024787249	0.013419924	-0.021523591	0.00232744	0.000111689	0.003294658	0.007339422	-0.004583375	-0.005053294	0.000762151	0.055721648	-0.001591784	-0.010917647	-0.004946137	-0.008896061	11443.03477	5641.074201	12746.14741	964.5554	1551.6275	899.7735455	2656.1	-0.019627396	-0.010727501	-0.01514203	-0.02268661	-0.003131605	-0.005674661	-0.031350832
2018-10-25	3498.75	61.93849991	727.1767325	52.51435058	0.075439454	0.419056221	2777.757405	6.026816467	17223.88404	404.2641419	1166.497598	11581.13119	301.8388998	742.8349788	2789.384615	2089.48	1329.410483	-0.000645919	0.000712222	-0.016918926	-0.011483498	0.008467463	0.003519864	-0.000218313	-0.003112527	0.003399499	-0.003962845	-0.005255267	-0.002209549	0.006315602	-0.001176515	7.29E-05	0.042100109	-0.008975912	11413.33741	5744.87368	12908.20819	979.0396	1504.511	897.3961527	2705.57	-0.002598608	0.018233415	0.012634341	0.014904821	-0.030836452	-0.002645709	0.018453729
2018-10-29	3497.446809	61.62651013	729.675151	53.25239356	0.075305684	0.421873223	2766.854725	5.997367993	17185.73546	402.8062201	1157.338827	11518.42537	310.0092763	738.6177715	2799.912088	2092.669333	1326.502383	-0.000372543	-0.005049819	0.00342989	0.013956276	-0.001774784	0.00669976	-0.003932717	-0.004898217	-0.002217322	-0.003612878	-0.007882498	-0.005429193	0.02670879	-0.005693356	0.003767016	0.001525213	-0.002189907	11221.70135	5678.379235	12900.90979	993.4727	1494.9547	901.3504046	2641.25	-0.012085821	0.007583296	0.015136676	0.023335831	-0.013569931	0.017406238	-0.00658123
2018-10-31	3496.62234	62.97769134	739.9688503	53.73618598	0.077817298	0.424265185	2763.046544	5.982390449	17220.52969	408.5253346	1143.34359	11503.10666	311.3191463	737.4188999	2829.923077	2108.536	1334.75017	-0.000235762	0.021688421	0.014008655	0.009043876	0.032808129	0.005653847	-0.001377305	-0.002500476	0.002022553	0.014098328	-0.012166312	-0.001330816	0.004216359	-0.001624447	0.01066151	0.007553424	0.006198445	11434.54573	5764.755392	12956.29182	989.9787	1541.271	912.4379101	2711.74	0.008190136	0.018058955	0.009326251	0.000328445	0.019705481	0.016677531	0.010792839
2018-11-01	3492.606383	62.7609287	737.0630227	54.27631735	0.078541461	0.422411108	2773.356841	5.998184036	17320.58582	408.256398	1143.481713	11501.18206	312.0365878	743.5684062	2824.43956	2101.165333	1339.866576	-0.001149185	-0.003447833	-0.00393469	0.010001358	0.009262905	-0.004379667	0.003724551	0.002636534	0.005793467	-0.000658527	0.000120799	-0.000167325	0.00230187	0.008304651	-0.001939571	-0.003501757	0.003825903	11575.60361	5794.229154	13066.10762	1001.6644	1529.3041	921.4761904	2740.37	0.012260646	0.005099726	0.008440148	0.011734868	-0.007794605	0.009856899	0.010502453
2018-11-05	3498.75	62.3128225	738.4521404	55.18798657	0.080786228	0.41954589	2774.330042	5.91346853	17328.69136	409.2444019	1145.921825	11482.58634	310.4468626	746.2200282	2873.153846	2080.605333	1353.922396	0.00175749	-0.007165502	0.001882892	0.016657308	0.028179854	-0.006806117	0.000350849	-0.014224212	0.000467862	0.002417134	0.002131658	-0.001618161	-0.005107698	0.003559733	0.017100368	-0.009833234	0.010435819	11620.11301	5800.28043	13069.76952	1006.7833	1531.4913	926.5943142	2738.31	0.00717547	-0.004270213	-0.006213464	-0.0041925	-0.011779647	0.006207084	0.005584694
2018-11-07	3500.718085	62.54847388	760.3200178	56.01209063	0.082858941	0.414411988	2763.850494	5.925630309	17439.20923	411.1929025	1153.764197	11563.31519	310.8740008	746.5867419	2816.620879	2078.016	1365.846154	0.000562353	0.003774615	0.029183127	0.014822277	0.025333151	-0.012312293	-0.003784478	0.002054512	0.006357487	0.004749916	0.006820411	0.007005947	0.001374936	0.000491308	-0.019872431	-0.001245284	0.008768271	11735.97282	5901.951678	13300.91217	1028.8319	1541.5192	934.2564672	2813.89	0.007597076	0.017437735	0.013366858	0.019772018	-0.003371045	0.013081647	0.020987099
2018-11-12	3479.680851	62.49126618	763.5791626	55.21222753	0.080614172	0.418197284	2741.551481	5.899986583	17406.94307	405	1148.11355	11650.59805	305.7907108	745.7263752	2861.263736	2073.330667	1349.007488	-0.006027534	-0.000915032	0.004277382	-0.01438313	-0.027465191	0.009092673	-0.00810082	-0.004336986	-0.001851921	-0.015175386	-0.004909608	0.00751991	-0.016486772	-0.001153065	0.015725496	-0.00225726	-0.012405002	11476.90444	5699.064885	12758.10816	986.2674	1554.6675	909.2465953	2726.22	-0.007757958	-0.016541254	-0.024992641	-0.019299965	-0.000610105	-0.019218482	-0.019898137
2018-11-13	3470.638298	62.79442056	756.2274842	55.771527	0.080984659	0.418090262	2760.239774	5.928218549	17413.01775	402.5211688	1154.402169	11618.50418	309.4349634	745.2327221	2833.686813	2066.92	1352.424779	-0.002602056	0.004839419	-0.009674567	0.010079028	0.004585276	-0.000255945	0.006793557	0.004773678	0.000348919	-0.006139378	0.005462403	-0.002758498	0.011847019	-0.000662195	-0.009684768	-0.003096756	0.002529986	11427.97372	5745.193285	12918.86694	994.7576	1522.2278	917.7207725	2722.18	-0.004272522	0.008061449	0.012521793	0.008571575	-0.021086777	0.009276836	-0.001483004
2018-11-19	3474.734043	62.68629138	774.3833345	57.31327976	0.086157466	0.420926964	2759.929478	6.134582902	17417.22378	408.3814753	1183.76943	11582.14498	307.6372241	743.5543018	2856.678571	2016.034667	1383.185841	0.001179417	-0.001723439	0.023724779	0.027268885	0.06191688	0.006761989	-0.000112423	0.034218335	0.000241516	0.014454037	0.025121172	-0.003134329	-0.005826691	-0.00225475	0.008080987	-0.024927031	0.022490305	11433.0223	5696.873715	12849.13586	989.0178	1541.3567	901.8543245	2690.73	-0.007716839	-0.000827867	-0.001428083	0.002394936	0.007091588	-0.001874613	-0.016783147
2018-11-26	3528.882979	62.93803765	726.6954052	57.25992039	0.086308054	0.415422377	2722.750353	6.139789646	17419.05232	406.1059413	1175.312753	11425.47276	303.2389984	745.2468265	2845.225275	2007.706667	1353.690946	0.015463443	0.004007928	-0.0635596	-0.000931446	0.001746297	-0.013163558	-0.013562599	0.000848393	0.000104979	-0.005587661	-0.007169494	-0.013619371	-0.014399977	0.002273676	-0.004017364	-0.004139437	-0.021554523	11347.43008	5675.795774	12902.36834	1002.7921	1523.198	904.366092	2673.45	-2.33E-05	0.010630706	0.015341153	0.027156929	-0.005210215	0.014925228	0.015413016
2018-11-27	3511.515957	63.06664825	735.8624075	57.58341119	0.08635364	0.416386481	2704.626234	6.026170391	17549.78611	402.2368107	1173.979575	11409.37381	304.1065839	745.0070522	2844.964286	2019.594667	1350.589517	-0.004933544	0.002041363	0.01253574	0.005633617	0.000528038	0.002318091	-0.006678802	-0.018678766	0.007477194	-0.009573068	-0.001134961	-0.001410034	0.002856977	-0.00032179	-9.17E-05	0.005903722	-0.002293719	11245.45865	5644.91232	12810.95981	995.7401	1531.5996	895.5606197	2682.17	-0.009026922	-0.005456113	-0.007109847	-0.007057209	0.005500607	-0.009784335	0.003256395
2018-11-28	3523.590426	63.03886833	743.2062217	57.77377397	0.085523571	0.416731322	2674.019746	6.015529866	17561.22986	401.7986897	1176.734092	11432.96307	302.7383426	744.3441467	2837.804945	2035.333333	1329.078285	0.003432636	-0.000440582	0.009930404	0.003300409	-0.009658936	0.000827833	-0.011380864	-0.00176728	0.000651861	-0.001089805	0.002343559	0.002065399	-0.004509368	-0.000890194	-0.002519668	0.007762774	-0.016055493	11405.23981	5623.088016	12749.65619	993.5369	1537.2051	894.5457211	2743.79	0.014108511	-0.003873683	-0.004796734	-0.002215077	0.003653218	-0.001133898	0.022714008
2018-11-29	3534.069149	62.98061978	741.6991119	58.95807979	0.088099112	0.417438001	2627.827927	6.026238832	17507.19342	405.0961194	1181.264309	11474.88797	302.2805419	743.4696756	2847.401099	2054.130667	1298.864534	0.002969463	-0.000924437	-0.002029908	0.020291744	0.029670431	0.00169433	-0.017425241	0.001778637	-0.003081774	0.008173179	0.003842431	0.003660313	-0.001513344	-0.001175512	0.003375837	0.00919312	-0.022995236	11445.60452	5700.616875	12865.2945	1002.6784	1552.0762	902.6220107	2737.76	0.003532889	0.013693411	0.009029031	0.009158896	0.009627621	0.008987858	-0.002200109
2018-12-04	3526.409574	63.85629967	704.5600136	58.62679507	0.089501896	0.422250726	2637.334274	6.121730003	17672.94273	408.4805398	1191.630771	11793.66809	284.7075376	740.1269394	2912.868132	2108.032	1333.737236	-0.002169705	0.013808185	-0.051370138	-0.005634834	0.015797356	0.011463242	0.003611041	0.015721663	0.009422962	0.008319904	0.008737452	0.027401792	-0.059893063	-0.004506268	0.022731525	0.025902085	0.026494506	11395.40812	5718.943794	12932.46659	1008.6695	1546.8062	895.7974976	2700.06	-0.016056032	-0.001437404	-0.004643587	-0.011982809	-0.017932054	-0.007113897	-0.032900209
2018-12-06	3510.744681	63.65335397	690.92182	56.80534234	0.087108479	0.421355347	2615.430183	6.0464766	17891.01382	404.406006	1185.789927	11830.31337	274.1264089	740.9026798	2911.648352	2093.061333	1327.891082	-0.00169548	-0.003477099	-0.015444137	-0.022101036	-0.01478593	0.004461058	-0.005405085	-0.005723413	0.008704023	-0.004848192	-0.003625825	-0.000786725	-0.026694513	0.002783234	0.000794775	-0.004404871	0.00953952	11143.68845	5426.300146	12271.5434	976.6973	1520.3731	853.6665754	2695.95	-0.022337198	-0.052526608	-0.052457902	-0.032210637	-0.017236524	-0.04817369	-0.001523348
2018-12-11	3505.026596	62.94803036	707.0772874	55.8200505	0.085439054	0.426912385	2540.197461	6.033003926	17794.50387	395.0352576	1188.969519	11697.46448	277.9110157	739.7179126	2879.708791	2090.384	1311.341048	-0.001630066	-0.011142547	0.0231133	-0.017497244	-0.019350924	0.013102273	-0.029186771	-0.002230672	-0.005408927	-0.023444318	0.002677824	-0.01129306	0.013711629	-0.001600366	-0.01103019	-0.001279966	-0.012541717	10944.50828	5468.97498	12267.14233	967.2444	1475.0475	856.619694	2636.78	-0.005830431	0.009333246	0.010771577	0.002222279	-0.012269716	0.014475153	-0.000356432
2018-12-12	3511.223404	62.77264282	717.9667144	56.84625171	0.086258784	0.425771566	2554.301834	6.082013224	17720.99984	397.2936821	1177.88798	11657.98433	273.9246054	739.6191819	2866.362637	2104.024	1317.241661	0.001766416	-0.002790116	0.015283232	0.018217152	0.009548591	-0.002675832	0.005537113	0.008090713	-0.00413927	0.00570074	-0.009363994	-0.003380812	-0.014448069	-0.00013348	-0.004645323	0.00650392	0.004489585	11076.77207	5570.26197	12400.53128	990.0474	1505.4822	872.8962155	2651.07	0.012012506	0.018350876	0.010814984	0.023301617	0.020423053	0.01882261	0.005404856
2018-12-13	3508.829787	62.59332445	725.1210447	57.49359585	0.087879994	0.427197174	2579.689704	6.115695334	17727.96973	400.9569378	1182.373286	11568.64683	271.7969574	740.0705219	2872.565934	2110.477333	1323.765827	-0.000681937	-0.00286072	0.00991539	0.01132328	0.018620285	0.0033427	0.00989019	0.005522709	0.000393235	0.009178274	0.003800691	-0.007692716	-0.007797598	0.000610047	0.002161832	0.003062444	0.004940675	11041.5076	5568.287732	12422.47637	994.1853	1509.0894	868.6043408	2650.54	-0.00318872	-0.000354487	0.001768125	0.004170787	0.002393177	-0.004928949	-0.000199939
2018-12-19	3496.06383	62.50001718	728.3035241	59.72150894	0.088559986	0.429067854	2716.502116	6.153187364	17675.89727	396.1856904	1173.366582	11279.12571	272.1074235	740.0705219	2883.626374	2096.093333	1323.245745	-0.003644872	-0.001491803	0.004379291	0.038018674	0.007707951	0.004369402	0.051675944	0.006111746	-0.002941628	-0.011971018	-0.00764664	-0.025344844	0.00114162	0	0.003842976	-0.006838852	-0.000392958	10605.24907	5448.681725	12278.8625	992.9164	1472.0278	859.2105769	2506.96	-0.010359995	0.007361817	0.004812654	0.019645724	-0.001229316	0.011215389	-0.015515478
2018-12-20	3496.06383	62.79615786	733.0933689	60.0203186	0.08701716	0.429639488	2740.479549	6.122016698	17480.67172	394.7763693	1176.117948	11279.25575	273.3613221	740.1974612	2860.57967	2067.562667	1322.243703	0	0.004727059	0.006555183	0.004990909	-0.01757479	0.001331383	0.008787857	-0.00507865	-0.011106178	-0.003563566	0.002342103	1.15E-05	0.004597517	0.000171509	-0.008024374	-0.013704837	-0.000757548	10479.26639	5373.335946	12150.77061	974.6342	1443.6353	849.7218823	2467.42	-0.011950398	-0.013924759	-0.010486696	-0.01858425	-0.01947646	-0.011104935	-0.015897793
2019-01-08	3543.430851	68.76691719	748.2168499	58.85901028	0.091333504	0.427385153	2716.502116	6.122183434	17820.98664	406.0589877	1167.430763	11211.66095	279.207596	747.2778561	2873.31044	2148.544	1341.603812	0.004943409	0.031988153	0.010595745	0.00920949	0.04490491	0.005937844	0	0.025156181	0.011528087	0.003371899	-0.002447961	0.008205979	0.039352223	-0.001395726	0.010428175	0.02852371	0.005870611	10987.09847	5460.62088	12359.75312	1003.7839	1484.9997	876.9554065	2574.41	0.00844419	0.0109617	0.004775604	-0.001021013	0.002078253	0.007057657	0.009648598
2019-01-09	3559.228723	69.09851664	745.5885724	58.82321101	0.091134271	0.427808655	2709.449929	6.21027137	17775.77957	405.5513678	1168.553859	11211.42688	278.2794472	745.6699577	2894.266484	2172.448	1348.737917	0.004448446	0.004810489	-0.003518906	-0.000608406	-0.002183762	0.000990424	-0.00259943	0.014285791	-0.002539955	-0.001250896	0.000961561	-2.09E-05	-0.003329762	-0.002153992	0.007266877	0.011064239	0.005303506	11197.88972	5513.95589	12478.29806	1017.1441	1507.4436	882.8408913	2584.96	0.019003625	0.009719815	0.009545503	0.013222039	0.015000666	0.00668885	0.004089652
2019-01-10	3568.404255	69.13646728	744.5895416	58.78125935	0.092377989	0.426603727	2710.860367	6.221039432	18018.60235	409.7327639	1174.111044	11210.90672	279.4442336	747.122708	2928.082418	2189.376	1351.223962	0.002574638	0.000549074	-0.001340821	-0.000713437	0.013554811	-0.002820485	0.000520427	0.00173241	0.013567856	0.010257609	0.004744337	-4.64E-05	0.004176936	0.001946353	0.011616038	0.007761929	0.001841541	11261.51579	5543.32881	12598.05406	1023.4513	1495.4649	886.7825277	2596.64	0.005665888	0.005312876	0.009551382	0.006181745	-0.007978108	0.004454782	0.004508268
2019-01-15	3564.148936	69.88419764	750.8332268	58.40611589	0.093701882	0.420037453	2706.629055	6.144783103	18067.76696	409.764548	1175.52621	11131.08815	283.1736766	745.1057828	2956.865385	2225.933333	1356.955752	-0.002734818	0.004557304	0.008946139	0.007293177	0.010809685	-0.001423514	-0.001562094	-0.009506684	0.000431251	0.002186995	0.009074149	-0.006722883	0.004926358	-0.005662743	0.008531138	0.009231131	-0.003165498	11341.98703	5467.720608	12442.7809	1004.9426	1510.7064	885.4134223	2610.3	0.006615688	-0.008486418	-0.009098459	-0.012698272	0.006572993	-0.002648625	0.005393209
2019-01-16	3563.085106	69.55914744	753.5369983	58.41654167	0.093728798	0.41756939	2699.576869	6.165383089	18038.96404	407.0754258	1167.836346	11074.46872	280.7435606	745.9661495	2956.535714	2241.725333	1356.737917	-0.000298525	-0.00466212	0.00359456	0.000178489	0.00028721	-0.005893147	-0.002608924	0.003346828	-0.001595433	-0.006584232	-0.006563126	-0.005099584	-0.008618751	0.001154025	-0.0001115	0.007069504	-0.000160545	11406.44626	5478.951786	12449.58924	1017.5565	1501.6503	883.2940361	2616.1	0.005667151	0.002051981	0.000547022	0.01247374	-0.006012653	-0.002396538	0.002219502
2019-01-22	3596.968085	69.94205917	752.3278475	57.95560943	0.094312784	0.408456025	2741.889986	6.031073446	18136.76228	411.9859615	1175.729108	10875.87159	285.2544424	743.6107193	2936.065934	2239.84	1349.492172	0.00946452	0.00548974	-0.001605922	-0.007921735	0.006211263	-0.022066476	0.015552413	-0.022025262	0.005406856	0.011990785	0.006735713	-0.018095624	0.015939905	-0.003162552	-0.006947648	-0.000841373	-0.005354875	11419.61019	5503.885562	12591.71089	1010.9063	1511.0144	895.6786309	2632.9	-0.010604162	-0.010060232	-0.014573253	-0.014631195	0.00141356	-0.006533642	-0.014258454
2019-01-23	3621.329787	70.60507684	755.1294938	57.6584233	0.093913307	0.405737696	2743.300423	6.012508595	18073.19486	407.9110789	1180.535069	10834.85697	286.3741904	744.9506347	2925.909341	2257.626667	1353.519401	0.006750011	0.009434879	0.003717053	-0.005141016	-0.004244657	-0.006677377	0.000514271	-0.003082948	-0.00351105	-0.009940068	0.004079311	-0.003778286	0.003917751	0.001800283	-0.003465249	0.007909679	0.002979811	11393.71441	5502.059946	12585.01952	1013.4358	1499.3574	896.0375119	2638.7	-0.002270234	-0.000331751	-0.000531552	0.002499085	-0.007744597	0.0004006	0.002200471
2019-01-28	3668.271277	70.36863381	789.1204199	56.50850175	0.095122211	0.411657606	2744.71086	6.004371324	17799.70302	412.9667924	1187.182974	10819.17414	289.1349564	745.0634697	2940.85989	2299.714667	1375.376447	0.012879207	-0.00335443	0.044029683	-0.020145247	0.012790406	0.014485069	0.000514007	-0.001354307	-0.015248121	0.012317977	0.005615468	-0.001448491	0.009594243	0.000151455	0.0050967	0.018470943	0.016019309	11597.75264	5581.780644	12799.93196	1030.9069	1512.3991	889.8304283	2643.85	0.000515999	-0.001263087	-3.02E-05	-0.004903147	-0.003078767	-0.009965844	-0.007877809
2019-01-29	3685.638298	70.59432697	791.6023141	56.47530396	0.09423126	0.409698825	2751.763047	5.986238774	17868.60254	411.1919241	1196.304406	10851.47608	290.5977565	747.9971791	2945.739011	2288.394667	1370.466984	0.004723216	0.003202165	0.003140204	-0.000587656	-0.009410523	-0.004769634	0.002566078	-0.003024461	0.003863352	-0.00430711	0.007653891	0.002981172	0.005046475	0.003929798	0.001657705	-0.004934504	-0.003575927	11656.21891	5628.967196	12814.14763	1033.8875	1513.5956	899.9801735	2640	0.005028508	0.008418141	0.001109989	0.002887069	0.000790814	0.011341819	-0.001457271
2019-01-30	3703.351064	70.11418997	798.6057661	56.52445578	0.094314109	0.408306805	2755.994358	5.959412599	17944.5636	409.9087258	1200.610021	10964.35083	290.6048461	747.6868829	2944.89011	2288.968	1362.788291	0.004794377	-0.006824589	0.008808278	0.000869946	0.000878823	-0.003403452	0.001536492	-0.004491378	0.004242081	-0.003125559	0.003592635	0.010348061	2.44E-05	-0.000414922	-0.000288221	0.000250508	-0.005618731	11737.83354	5685.653204	12779.51921	1037.0415	1503.578	908.5238983	2681.05	0.006977411	0.010020041	-0.002706016	0.003045978	-0.006640411	0.009448459	0.015429592
2019-01-31	3700.585106	69.40704973	799.6452941	57.38402683	0.095850362	0.412567402	2753.173484	5.987569315	17932.95905	411.5707126	1194.966096	10836.15737	292.8943289	749.1114245	2945.14011	2282.653333	1373.682777	-0.000747159	-0.010136755	0.001300832	0.015092596	0.01615745	0.010380726	-0.001024065	0.00471362	-0.000646898	0.004046332	-0.004711965	-0.011760729	0.007847465	0.001903452	8.49E-05	-0.002762552	0.007962477	11823.34145	5735.636736	12835.65728	1034.9416	1530.515	918.1824983	2704.1	0.007258406	0.008752751	0.004383195	-0.002026948	0.017756679	0.010574978	0.008560631
2019-02-04	3716.888298	69.47126842	813.2285209	56.98931993	0.095261191	0.413189151	2767.277856	6.037649579	17909.07591	410.6866691	1195.28604	10835.71523	298.0976309	751.6784203	2947.123626	2272.170667	1396.348536	0.004395895	0.00092482	0.016843907	-0.006902106	-0.006165748	0.00150589	0.005109873	0.008329254	-0.001332689	-0.002150285	0.000267707	-4.08E-05	0.017609162	0.003420863	0.000673261	-0.004602893	0.016365349	11885.67075	5722.717455	12791.59581	1022.749	1526.6516	921.245663	2724.87	0.003731883	-0.006075759	-0.002634141	-0.000513191	0.004324993	0.000297577	0.006753349
2019-02-07	3771.542553	69.26953628	836.861736	57.87488355	0.096124875	0.411972304	2781.382228	6.073820335	17928.54318	415.8109269	1189.220674	10798.44576	296.1466007	755.6699577	2886.041209	2296.757333	1392.005446	0.014597244	-0.002908045	0.028646713	0.01541962	0.00902563	-0.002949357	0.005083895	0.005972993	0.001086415	0.012400093	-0.005087324	-0.003445431	-0.006566449	0.005296117	-0.020943913	0.010762657	-0.003115167	11820.36884	5656.11782	12504.48169	1013.7125	1518.3361	923.2917681	2706.05	-0.007746391	-0.022888285	-0.03140264	-0.022790316	-0.007863956	-0.008982	-0.009401172
2019-02-13	3654.414894	68.43415438	850.2448999	56.73255814	0.092838412	0.423348581	2802.538787	6.195885916	18015.15401	414.2822026	1207.713485	10701.77401	289.8221571	757.6445698	2796.892857	2297.925333	1368.729748	-0.017737625	0.00117806	0.012687782	-0.004634687	-0.023244515	0.016481598	0.006564023	0.011740106	0.001989916	-0.000581403	0.010766877	-0.006477469	0.004660418	0.000744921	-0.01188506	0.008604642	-0.00393126	11802.66616	5736.462235	12624.54221	1034.9556	1522.2051	927.7265715	2753.03	-0.000379041	0.004334218	0.004487224	0.007365538	0.006952086	0.006965996	0.003019414
2019-02-14	3648.882979	68.35830242	853.3517601	56.36388389	0.091849507	0.416558832	2795.486601	6.188564086	17840.52008	414.849564	1198.430469	10687.57364	289.522662	763.0606488	2731.181319	2300.341333	1371.384615	-0.001514909	-0.001109008	0.003647417	-0.006519667	-0.010709032	-0.016168203	-0.002519528	-0.001182423	-0.009741014	0.001368568	-0.007716132	-0.001327799	-0.00103391	0.007123145	-0.023774874	0.001050831	0.001937779	11803.26365	5704.447536	12495.97537	1027.1628	1524.7953	922.7067833	2745.73	5.06E-05	-0.005596545	-0.010236092	-0.007558089	0.001700164	-0.00542554	-0.002655146
2019-02-19	3703.723404	68.19336318	863.0391915	55.32161537	0.093044699	0.414233126	2794.076164	6.182692819	17984.91685	418.1207889	1205.0046	10551.18766	285.6457747	766.3751763	2742.376374	2271.093333	1371.036079	0.009516632	0.002006881	-0.005986895	-0.001649129	-0.003767992	-0.00443166	0.00506074	0.000732035	0.007214967	0.009110683	0.006363319	-0.004196364	-0.008252572	-0.000404806	-0.005195725	-0.006230696	-0.000905227	12039.15999	5828.291288	12772.62177	1053.6518	1542.4151	937.0765098	2779.76	0.008356678	0.004436398	0.0038474	0.007408562	0.017781796	0.005701071	0.001497653
2019-02-20	3737.473404	68.31280281	865.3144297	56.18937278	0.093923059	0.410890509	2798.307475	6.242226947	18062.77805	423.9145383	1199.788108	10543.48929	287.9043055	765.5853315	2768.631868	2284.597333	1378.050374	0.009071184	0.001749953	0.00263284	0.015563936	0.009395914	-0.008102144	0.001513241	0.009583093	0.004319906	0.013761515	-0.00433842	-0.000729887	0.007875659	-0.001031156	0.009528453	0.005928427	0.005103012	12173.46799	5893.24649	12932.11437	1058.2317	1546.4255	946.1034301	2784.7	0.011094159	0.011083165	0.012409748	0.004337273	0.002596704	0.009586964	0.001775555
2019-02-27	3772.659574	67.95682846	842.6815457	56.73099385	0.094352235	0.393051837	2806.770099	6.279309068	18262.31454	421.3056307	1180.56619	10695.29801	276.745723	762.7221439	2784.615385	2259.333333	1402.864534	0.009370387	-0.005224571	-0.02650382	0.009593048	0.004559034	-0.044385274	0.00301963	0.005922952	0.010986262	-0.00617334	-0.016150819	0.014295666	-0.039529035	-0.003746878	0.005756474	-0.011120003	0.017846514	12228.45188	5949.58351	13079.47394	1073.2466	1551.0676	949.4877499	2792.38	0.00419412	-0.000357319	-0.002444934	0.005070384	0.000532743	9.47E-05	-0.00054419
2019-03-05	3761.515957	67.81415692	841.1711911	58.84274323	0.091513389	0.397011544	2798.307475	6.298898181	18352.3386	413.5475957	1166.768917	10834.88298	283.8890809	767.2496474	2750.065934	2283.032	1385.24983	-0.002958154	-0.002101651	-0.001793928	0.036547826	-0.03054967	0.010023854	-0.00301963	0.003114773	0.004917389	-0.018585922	-0.011755826	0.012966628	0.025484485	0.005918432	-0.012484874	0.0104346	-0.012635736	12054.35744	6001.560408	13165.13635	1078.9525	1535.9089	944.1561704	2789.65	0.000913518	0.001363241	0.001713391	-0.000995748	-0.00537394	0.003086863	-0.001132118
2019-03-06	3752.207447	67.6649983	838.2499954	59.45059145	0.091713978	0.396290131	2798.307475	6.261441026	18427.56009	412.1231371	1164.069603	10802.21692	283.0171054	767.122708	2715.442308	2275.776	1355.256637	-0.002477737	-0.002201943	-0.003478816	0.010277055	0.00218951	-0.001818761	0	-0.005964372	0.004090364	-0.003450431	-0.002316175	-0.003019451	-0.003076263	-0.000165461	-0.012670035	-0.003183291	-0.02188967	11991.11028	5978.999705	13099.81572	1087.2051	1534.2607	947.8318418	2771.45	-0.005260643	-0.003766223	-0.004973987	0.007619612	-0.001073687	0.003885517	-0.006545491
2019-03-11	3740.265957	67.71336595	867.8140897	60.53139053	0.089080669	0.396412213	2799.717913	6.209187708	18373.11173	407.0497616	1153.498063	10625.4145	278.5445167	768.5190409	2676.983516	2247.010667	1326.178353	-0.003187599	0.000714555	0.034661129	0.01801651	-0.029132447	0.000308015	0.000503906	-0.008380271	-0.002959098	-0.012386739	-0.009123025	-0.016502658	-0.015929448	0.001818566	-0.014264246	-0.012720353	-0.021689449	12007.03742	5921.045424	12979.48891	1066.6665	1510.4058	934.9072572	2783.3	0.007451169	0.00857746	0.009405079	0.004211387	0.005147275	0.008901685	0.014559543
2019-03-12	3734.042553	67.52419498	868.2606067	61.34817716	0.089152593	0.397891128	2802.538787	6.261937388	18442.07407	409.1761538	1155.990654	10618.23629	278.0926747	768.5190409	2682.934066	2252.285333	1323.803948	-0.001665279	-0.002797612	0.000514398	0.013403376	0.000807077	0.003723808	0.001007049	0.008459541	0.003746412	0.005210315	0.002158566	-0.000675798	-0.001623471	0	0.00222039	0.002344664	-0.001792016	12062.08701	5942.206875	12993.50167	1070.7439	1530.4743	939.3276473	2791.52	0.004574299	0.003567567	0.001079026	0.003815276	0.013199331	0.004717016	0.002948976
2019-03-13	3753.218085	67.24107412	868.3264743	61.47290486	0.089022721	0.393534142	2802.538787	6.280457155	18436.01646	410.4781705	1156.599065	10596.36356	278.3191125	769.4781382	2681.782967	2273.781333	1312.411164	0.005122187	-0.004201695	7.59E-05	0.002031048	-0.0014578	-0.011010591	0	0.002953149	-0.000328521	0.003176992	0.000526173	-0.002062046	0.000813922	0.001247203	-0.000429137	0.009498827	-0.008643342	12119.14303	5997.801314	13080.29502	1080.8472	1520.1025	947.3152035	2810.92	0.004719042	0.009312362	0.00665754	0.009391538	-0.006799921	0.008467532	0.006925582
2019-03-14	3747.5	67.20750231	861.5600237	61.5652562	0.09002617	0.392730819	2798.307475	6.284004871	18669.18135	409.6183953	1146.761116	10598.21013	277.5201824	768.4908322	2739.162088	2288.768	1360.80599	-0.001524677	-0.0004994	-0.007823039	0.001501182	0.011208777	-0.002043391	-0.001510955	0.000564722	0.01256794	-0.002096767	-0.00854231	0.000174249	-0.002874682	-0.001283909	0.021170207	0.00656945	0.036211135	12071.39641	6042.57651	13088.04736	1088.0338	1509.9276	956.4442727	2808.48	-0.00394755	0.007437541	0.000592498	0.006627036	-0.006716064	0.009590643	-0.00086842
2019-03-18	3758.829787	66.56815217	860.2222586	62.79835446	0.092225123	0.390757089	2779.971791	6.334099495	18742.54653	414.8019134	1146.354683	10736.5207	277.3608812	776.7277856	2739.747253	2307.509333	1379.640572	0.003018731	-0.009558615	-0.001553931	0.019831182	0.024132171	-0.005038327	-0.006573981	0.007940161	0.003922047	0.012575106	-0.000354481	0.012965948	-0.000574181	0.010661315	0.000213606	0.00815505	0.013745846	12177.87186	6143.020767	13229.59739	1108.5841	1537.7715	965.765923	2832.94	0.006630036	0.005007602	0.001166183	0.009672419	0.008107776	0.004106852	0.003699111
2019-03-19	3777.446809	66.82118322	847.6867982	62.75943347	0.091943878	0.391055734	2764.456982	6.360734238	18948.49234	414.1037909	1158.574995	10810.20138	275.6148414	775.8251058	2735.447802	2309.053333	1383.085092	0.004940652	0.003793877	-0.01467957	-0.000619969	-0.003054208	0.000763981	-0.005596555	0.004196161	0.010928213	-0.001684444	0.01060373	0.006839181	-0.00631509	-0.001162833	-0.00157052	0.000668896	0.002493568	12178.82937	6162.73722	13389.27608	1116.7058	1535.2324	973.3875419	2832.57	7.86E-05	0.00320443	0.011997548	0.007299486	-0.00165252	0.00786081	-0.000130615
2019-03-20	3785.797872	66.63354148	852.3241516	62.80315662	0.091958773	0.388069752	2781.382228	6.325478215	19169.41836	413.6583569	1162.373723	10825.12998	275.0701822	776.0507757	2740.879121	2304.138667	1388.239619	0.002208329	-0.002812068	0.005455688	0.000696436	0.000161988	-0.007664995	0.006103783	-0.005558178	0.011591847	-0.001076237	0.00327343	0.001380021	-0.001978116	0.000290835	0.001983563	-0.002130702	0.003719905	12140.54216	6111.472164	13175.05671	1112.8069	1539.2988	964.2084175	2824.23	-0.003148703	-0.008353345	-0.016128695	-0.003497539	0.002645218	-0.009474827	-0.002948666
2019-03-27	3758.537234	65.48051022	840.3315097	62.16011255	0.091436403	0.378668768	2722.143865	6.335522309	19586.04575	402.8767627	1149.044435	10526.27199	277.1641708	761.3399154	2776.115385	2337.688	1391.262083	-0.007226815	-0.017455532	-0.014170446	-0.01029182	-0.005696676	-0.024523237	-0.021528253	0.00158662	0.021501146	-0.026409693	-0.011533556	-0.027996055	0.007583732	-0.019138023	0.012773891	0.01445548	0.002174825	12026.63635	5969.726364	12858.98094	1094.6666	1550.0232	948.8659292	2805.37	-0.003491326	-0.003818069	-0.002699051	-0.001198186	-0.003429159	-0.004350186	-0.004655199
2019-03-28	3759.680851	65.42105575	846.2252576	62.63799808	0.09184872	0.376868768	2722.143865	6.33386193	19608.29357	402.3853886	1149.237061	10417.66256	274.2457017	759.4217207	2787.274725	2343.690667	1388.97209	0.000304226	-0.000908384	0.006989118	0.007658575	0.004499194	-0.004764829	0	-0.000262109	0.001135257	-0.001220408	0.000167626	-0.010371538	-0.010585579	-0.002522678	0.00401171	0.002564488	-0.001647339	12030.3001	5941.658572	12820.10989	1088.6301	1522.1389	947.7279814	2815.44	0.00030459	-0.004712776	-0.00302745	-0.005529725	-0.018153382	-0.001199991	0.003583117
2019-04-01	3723.856383	65.41835378	862.5529703	63.3306277	0.091798714	0.37833842	2696.755994	6.375802547	19735.23997	399.1813725	1138.349452	10301.74488	272.308793	753.6812412	2789.804945	2372.413333	1376.525528	-0.00957428	-4.13E-05	0.019110976	0.01099697	-0.000544587	0.003892055	-0.009370189	0.006599823	0.006453251	-0.007994426	-0.009518933	-0.011189402	-0.007087735	-0.007587728	0.000907364	0.012180826	-0.009001379	12167.69888	6073.653508	13125.88396	1108.1336	1543.9375	962.9066715	2867.19	0.009740331	0.010315886	0.013528519	0.008349279	0.010015482	0.013383581	0.011502182
2019-04-08	3847.021277	63.78439311	871.9515262	62.60234804	0.093034549	0.379102372	2675.599436	6.455586563	20375.58732	401.1098915	1142.089161	10329.31336	260.762202	757.8984485	2809.527473	2410.125333	1382.017699	0.032539361	-0.02529432	0.010837271	-0.011566276	0.01337263	0.002017193	-0.007876123	0.012435917	0.031931616	0.004819552	0.003279818	0.002672524	-0.043327802	0.005579882	0.007044629	0.015771031	0.003981941	12313.16323	6153.563788	13454.03964	1124.0992	1545.2388	972.0261315	2895.77	0.005246612	0.00034918	-0.002710195	0.003421738	-0.000400052	0.000389821	0.001046902
2019-04-09	3831.276596	63.16705974	870.6437695	63.15613264	0.093968466	0.378536368	2678.42031	6.478044935	20081.64474	400.962149	1140.120343	10329.65147	262.179429	759.3794076	2807.120879	2412.688	1382.172907	-0.004101092	-0.00972558	-0.00150093	0.00880717	0.009988339	-0.001494127	0.001053741	0.003472868	-0.014531283	-0.000368402	-0.001725362	3.27E-05	0.005420224	0.001952127	-0.00085695	0.001062727	0.000112299	12268.28627	6130.650834	13363.88779	1120.1916	1547.7142	970.6828454	2878.2	-0.003651291	-0.003730475	-0.006723278	-0.003482262	0.001600671	-0.0013829	-0.006085953
2019-04-10	3836.43617	62.45256837	870.9250083	62.95253796	0.093857351	0.379644202	2691.114245	6.598362167	20121.08553	399.5759201	1142.87804	10361.04313	258.2722597	756.1071932	2812.148352	2420.586667	1377.287951	0.001345792	-0.011375596	0.000322972	-0.00322888	-0.001183171	0.002922351	0.004728141	0.018402704	0.001962096	-0.003463246	0.002415857	0.003034377	-0.015014814	-0.004318375	0.001789369	0.003268457	-0.003540518	12303.98469	6146.919652	13428.67589	1117.4705	1540.1518	972.6342648	2888.21	0.002905588	0.00265017	0.004836284	-0.002432093	-0.00489815	0.002008339	0.003471834
2019-04-15	3833.164894	62.949472	867.9015971	63.28844278	0.093072212	0.382400302	2678.42031	6.626412708	20190.58901	396.9655676	1150.772535	10433.31938	264.7300036	753.1170663	2808.10989	2423.501333	1421.982301	-0.00085305	0.00792501	-0.003477534	0.005321657	-0.008400422	0.007233467	-0.004728141	0.004242126	0.003448309	-0.00655424	0.006883809	0.006951552	0.024696154	-0.003962474	-0.001437109	0.001203391	0.031935572	12367.42549	6232.026249	13598.54276	1132.9153	1544.8941	976.1091341	2905.58	0.000243375	0.000388325	0.000987506	0.001498144	0.013248209	0.001810892	-0.000629624
2019-04-16	3838.37766	62.2558764	864.4787192	63.60969858	0.0939273	0.383173786	2678.42031	6.448124144	20342.0204	394.4946132	1153.904252	10364.03405	263.871551	751.7771509	2818.337912	2437.213333	1419.640572	0.001358988	-0.011079442	-0.003951652	0.005063218	0.009145414	0.002020665	0	-0.02727433	0.007472112	-0.00624406	0.002717708	-0.006662923	-0.003248017	-0.001780744	0.003635698	0.005641984	-0.001648163	12351.02163	6250.161435	13680.54226	1132.4944	1544.5146	976.4794356	2907.06	-0.001327257	0.002905772	0.006011913	-0.000371588	-0.000245678	0.000379293	0.000509235
2019-04-18	3846.223404	63.08588839	864.7997751	63.43320887	0.095184696	0.38561262	2678.42031	6.324335723	20541.97368	390.5316456	1155.589084	10351.94033	259.8703964	749.0691114	2842.909341	2452.408	1440.980259	0.00204194	0.013244175	0.000371318	-0.002778429	0.013298094	0.006344655	0	-0.019384253	0.009781572	-0.010096481	0.001459049	-0.001167574	-0.015279404	-0.003608687	0.008680625	0.006215089	0.014919896	12414.29532	6277.9275	13750.18875	1127.5508	1535.167	974.4878914	2905.03	0.00039272	-0.001419924	0.001164614	-0.007959806	-0.008085429	-0.001053867	0.00157782
2019-04-23	3825.292553	62.42372284	853.3126962	62.24786867	0.094322472	0.39446612	2672.778561	6.372676407	20206.80585	394.244186	1162.17262	10294.17655	256.9932403	748.8434415	2852.247253	2460.781333	1471.621511	-0.005456784	-0.010551729	-0.013371942	-0.018863227	-0.009099708	0.022699965	-0.002108593	0.007614534	-0.016450819	0.009461474	0.005680958	-0.005595622	-0.011133249	-0.000301313	0.00327925	0.003408516	0.021041244	12420.38596	6287.855405	13758.831	1123.0118	1542.96	974.0792298	2933.68	0.000490495	0.001580149	0.000628321	-0.004033664	0.00506348	-0.000419448	0.00981389
2019-04-24	3825.691489	62.23983657	859.707466	62.70211093	0.093835913	0.39260829	2660.084626	6.36583362	20276.93066	396.5645806	1154.820336	10274.04635	257.8058352	745.4866008	2872.956044	2463.405333	1468.942138	0.000104284	-0.002950123	0.007466111	0.007270818	-0.005171814	-0.004720858	-0.004760654	-0.001074347	0.003464348	0.005868426	-0.006346423	-0.001957408	0.003156943	-0.004492778	0.007234287	0.00106576	-0.001822354	12309.10575	6250.205654	13801.82104	1114.6764	1534.442	968.9732849	2927.25	-0.008999858	-0.006005692	0.00311967	-0.007450045	-0.005535852	-0.005255603	-0.002194192
2019-05-08	3832.606383	62.4388312	817.5561203	60.47305309	0.089641755	0.392738647	2541.607898	6.114010195	20949.25128	393.7688321	1160.605903	10078.02402	247.4122635	744.4005642	2781.153846	2373.28	1395.218516	0.002396941	-0.013098033	-0.012889126	-0.024784692	0.005598723	0.008411225	0.018482744	0.000457623	0.028172369	0.000218148	0.005082088	-0.00778132	-0.016524438	0.006348504	-0.016963197	-0.015986501	-0.004319359	12176.88995	6068.784318	13643.95759	1085.2266	1518.6442	945.8051413	2879.42	0.00316333	0.005558199	0.008702982	-0.000603379	-0.014955975	-0.000828175	-0.001606671
2019-05-13	3766.356383	62.20503455	814.0466706	58.57981428	0.08617297	0.398784774	2581.100141	6.097942344	20012.70782	384.3230917	1164.186044	9987.542165	239.3740241	747.7150917	2675.879121	2231.104	1342.19469	-0.017437032	-0.003751439	-0.00430185	-0.031807691	-0.039464672	0.015277488	0.015418808	-0.002631497	-0.045735445	-0.024280433	0.003079969	-0.009018681	-0.033028745	0.004442729	-0.038587924	-0.061776434	-0.038744943	12033.44728	5917.759965	13355.29293	1059.2055	1502.2715	931.328139	2811.87	-0.009312748	-0.010916505	-0.01397099	-0.013844361	-0.000908345	-0.009828316	-0.024426545
2019-05-14	3745.851064	61.87789035	821.6738381	59.03608348	0.084779279	0.402855541	2586.74189	6.024484095	19748.47737	383.4528234	1167.973271	9955.994455	239.1692323	747.5035261	2691.961538	2233.138667	1307.714091	-0.005459213	-0.005273005	0.009325826	0.00775867	-0.016305394	0.010156181	0.002183407	-0.012119545	-0.01329107	-0.002266986	0.003247832	-0.003163705	-0.000855897	-0.00028299	0.005992154	0.00091154	-0.026025458	12090.3779	5996.19951	13461.79261	1070.2012	1490.1735	934.7434141	2834.41	0.004719875	0.013167861	0.007942715	0.010327569	-0.00808574	0.003660394	0.00798406
2019-05-15	3746.43617	61.5623848	808.6682882	58.74811384	0.083134828	0.400045998	2574.047955	6.035027653	19790.65021	386.0174871	1175.925272	9956.410583	242.1342031	743.7094499	2709.961538	2261.52	1300.904016	0.000156189	-0.005111885	-0.01595472	-0.004889794	-0.019587438	-0.006998503	-0.004919387	0.001748588	0.002133221	0.006666074	0.006785304	4.18E-05	0.012320744	-0.005088588	0.006664318	0.012629084	-0.005221225	12131.54412	6010.034958	13530.94913	1066.3691	1500.7093	939.0368654	2850.96	0.003399091	0.002304712	0.005124094	-0.003587155	0.007045307	0.004582671	0.005821977
2019-05-16	3722.287234	61.9979004	801.1711578	59.40049923	0.081422181	0.398960461	2582.510578	6.087975767	20108.24691	384.0052827	1183.831448	10036.15113	232.8826004	742.8349788	2712.052198	2299.16	1285.026549	-0.006466706	0.007049472	-0.009314202	0.011043583	-0.020815994	-0.002717219	0.003282278	0.008735203	0.01592041	-0.005226362	0.006700865	0.007977064	-0.038957665	-0.001176515	0.000771175	0.016506685	-0.012280041	12235.92529	6103.517633	13791.30751	1078.3076	1489.1134	940.6860499	2876.32	0.008567308	0.015434701	0.019058913	0.011133262	-0.007756954	0.001754711	0.00885592
2019-05-21	3748.484043	62.02292365	797.8627004	61.98808179	0.082518144	0.410933026	2561.35402	6.074557931	19925.47278	383.1199236	1170.022356	9993.497999	219.6486643	740.0705219	2665.046703	2295.826667	1302.238257	0.007013176	0.000403533	-0.004138076	0.042639506	0.013370467	0.029567931	-0.008225985	-0.002206422	-0.009131073	-0.002308253	-0.011733312	-0.004259006	-0.058505176	-0.003728437	-0.017484035	-0.001450857	0.013305141	12246.6786	6010.711906	13553.32687	1054.7456	1492.357	937.4975213	2864.36	0.005598138	-0.010736	-0.008816185	-0.018109669	-0.007750133	0.001282148	0.001687664
2019-05-23	3745.984043	62.226903	816.8845643	61.63799211	0.084008441	0.408849726	2555.712271	6.027149679	19810.06413	381.9887922	1161.630499	10080.41675	234.2861132	741.5232722	2673.21978	2274.976	1300.83322	-0.000667159	0.003283377	0.023561265	-0.005663702	0.017899085	-0.005082577	-0.002205073	-0.007835009	-0.005808854	-0.002956788	-0.007198236	0.008659925	0.064513785	0.001961065	0.003062074	-0.009123479	-0.001079523	11993.32987	5882.918043	13313.7895	1024.4738	1495.5542	916.1140861	2822.24	-0.015075361	-0.021181902	-0.020806107	-0.021202963	0.002363923	-0.014825922	-0.011985682
2019-05-28	3796.781915	63.1758575	833.034416	63.74594838	0.085154631	0.409934828	2554.301834	5.982098668	20249.78611	385.6149988	1148.668064	10192.0171	230.671045	740.719323	2718.697802	2280.24	1304.672566	0.010187682	0.015957369	0.004256155	0.000832401	-0.01619789	-0.006479692	-0.001103753	-0.002557373	0.010021795	0.008102219	0.007531608	0.013914363	-0.025331129	-0.000685257	0.011433272	0.01995357	0.002547377	12092.79513	5945.962648	13460.67436	1029.2258	1507.7303	922.0079697	2802.39	0.001916925	-0.000271927	0.0017789	-0.011780506	0.004375192	-0.001820997	-0.008410891
2019-05-29	3803.56383	63.36689053	830.3281038	63.12798603	0.086162697	0.410485994	2552.891396	5.952037865	20419.08523	386.9105207	1140.306676	10250.30104	238.5309267	739.7461213	2728.554945	2243.701333	1325.029272	0.001784634	0.003019267	-0.003254029	-0.009741437	0.011768543	0.001343618	-0.000552334	-0.005037795	0.008325783	0.003353994	-0.007305826	0.005702298	0.033506326	-0.001314724	0.003619128	-0.016153818	0.015482449	11936.85807	5825.797072	13206.26084	1013.1523	1496.6299	906.9832953	2783.02	-0.012978901	-0.020416616	-0.019081401	-0.01574031	-0.00738956	-0.016429835	-0.006935956
2019-06-11	3856.569149	64.87157455	848.6374566	63.6965718	0.091256172	0.413609873	2548.660085	5.79529553	21408.79881	396.494177	1147.842103	10358.23426	228.0216301	740.5641749	2907.755495	2397.258667	1352.174268	-0.000923667	0.008231613	0.004812341	0.00611015	-0.00296182	-0.006747062	0.000553557	0.013969567	0.008907405	-0.002822814	0.004517233	0.002433463	-0.00516017	-0.004503613	0.007651863	0.015753513	-0.006417323	12237.35502	6122.3654	13760.37692	1059.8576	1530.5187	941.6045884	2885.72	0.00147256	0.012403845	0.013286648	0.008481244	0.012953618	0.006580847	0.004299319
2019-06-12	3856.382979	64.73074719	846.3406808	63.45949246	0.090829619	0.413127158	2555.712271	5.772299674	21280.69886	396.8125	1142.269173	10304.89185	229.7084678	741.325811	2918.065934	2422.6	1358.978897	-4.83E-05	-0.002173224	-0.002710097	-0.003728955	-0.004685196	-0.00116776	0.002763196	-0.003975915	-0.006001492	0.000802522	-0.004866961	-0.005163065	0.00737048	0.001027925	0.003539569	0.010515481	0.005019741	12198.18086	6086.021916	13718.58446	1052.4913	1526.0652	938.5150378	2879.84	-0.00320633	-0.005953873	-0.003041781	-0.006974539	-0.00291404	-0.00328655	-0.002039698
2019-06-13	3853.457447	64.77108493	846.7502755	63.23117438	0.09060075	0.413428524	2555.712271	5.779501731	21060.1417	394.7976462	1140.78792	10191.21085	231.2025539	741.7912553	2888.978022	2384.410667	1351.58339	-0.000758909	0.000622968	0.000483843	-0.003604343	-0.002522942	0.000729209	0	0.001246915	-0.01041827	-0.005090531	-0.001297605	-0.011093052	0.006483209	0.000627657	-0.010018231	-0.01588935	-0.00545682	12187.97658	6068.548707	13737.64054	1056.7404	1513.1802	935.0024842	2891.64	-0.000836891	-0.002875169	0.001388107	0.004029055	-0.008479129	-0.003749693	0.004089078
2019-06-17	3855.744681	63.61148421	849.7050243	61.53144462	0.088677192	0.414997073	2579.689704	5.792813436	20925.893	392.2432368	1168.089117	10192.27718	223.7282355	743.8928068	2854.417582	2393.501333	1334.532335	0.000593378	-0.01806526	0.003483442	-0.027249106	-0.021459771	0.003786824	0.009338162	0.002300613	-0.006394943	-0.006491196	0.023649999	0.000104627	-0.032862102	0.002829071	-0.012034991	0.003805293	-0.012695867	12197.69523	6056.19323	13577.21019	1051.1254	1508.9181	925.0091495	2889.67	0.001514324	0.001581335	-0.003630703	-0.000158199	-0.006956445	-0.001813696	0.000931336
2019-06-18	3860.159574	63.89218134	847.0945512	61.79816951	0.090048388	0.414878179	2583.921016	5.847612341	20761.54733	395.2552912	1191.751982	10182.73224	220.5446035	741.551481	2862.675824	2400.114667	1337.598366	0.001144362	0.004402973	-0.00307694	0.004325406	0.01534445	-0.000286535	0.001638897	0.009415345	-0.007884702	0.007649714	0.020055298	-0.000936926	-0.014332123	-0.00315236	0.002888967	0.002759227	0.002294822	12321.4499	6163.734951	13795.52872	1070.723	1500.5725	935.2963835	2917.75	0.01009462	0.017601494	0.015951868	0.018472722	-0.005546202	0.011059838	0.009670463
2019-06-19	3866.329787	64.04380703	844.3904553	61.66458849	0.09205062	0.413569886	2589.562764	5.858479502	20752.32922	399.0278942	1192.529229	10256.15284	220.3728987	740.5359661	2886.648352	2383.002667	1354.619469	0.001597159	0.002370338	-0.003197307	-0.002163909	0.021991473	-0.003158421	0.002181026	0.001856668	-0.000444098	0.009499462	0.000651976	0.007184435	-0.000778852	-0.001370385	0.008339299	-0.007155197	0.012644838	12374.87072	6184.526915	13794.16957	1078.1314	1527.3322	935.363778	2926.46	0.004326224	0.003367597	-9.85E-05	0.006895236	0.017675851	7.21E-05	0.00298073
2019-06-20	3869.601064	63.85707655	839.0870912	62.63674582	0.092150197	0.416058949	2593.794076	5.927088237	20982.03987	403.5722028	1206.751877	10216.62068	222.738082	744.9788434	2936.447802	2365.253333	1373.644656	0.000845736	-0.002919927	-0.006300508	0.015642264	0.001081179	0.006000443	0.001632654	0.011642971	0.011008336	0.011324088	0.011855897	-0.00386193	0.010675455	0.005981617	0.017104531	-0.007476184	0.01394696	12565.25661	6259.068999	13970.23947	1091.226	1544.2658	944.8766278	2954.18	0.015267732	0.011980938	0.012683307	0.012072477	0.011026034	0.010118845	0.009427615
2019-06-24	3869.095745	63.65330409	830.7128323	62.12677314	0.091797691	0.415786201	2617.771509	5.956651996	21004.48697	404.4227289	1193.033127	10172.30303	219.140469	741.5373766	2886.082418	2293.058667	1365.644656	-0.000130595	-0.003196173	-0.010030338	-0.008175074	-0.003832677	-0.000655766	0.009201689	0.004975508	0.001069253	0.002105277	-0.01143344	-0.004347235	-0.016283626	-0.004630253	-0.017300602	-0.030998545	-0.005840948	12523.47279	6291.436374	13985.64506	1095.8408	1534.4404	943.6220319	2945.35	0.001244714	0.005671062	0.001559355	-8.72E-05	0.004278056	0.005871059	-0.001733435
2019-06-25	3888.430851	63.67237092	828.0681564	62.61802962	0.092474126	0.416388631	2613.540197	5.936492415	21066.95279	404.6361771	1188.957903	10119.42876	217.2843046	743.7940762	2871.041209	2306.634667	1358.586794	0.004984874	0.000299497	-0.003188701	0.007876224	0.007341742	0.001447845	-0.001617687	-0.003390121	0.002969514	0.000527646	-0.003421699	-0.005211422	-0.00850628	0.00303865	-0.005225263	0.005903019	-0.005181555	12426.9622	6279.992316	13925.74747	1087.4776	1536.5316	945.19446	2917.38	-0.007736224	-0.001820646	-0.004291988	-0.007661036	0.001361914	0.001664988	-0.009541702
2019-06-26	3884.62766	64.02667258	838.8597476	63.12095288	0.091990165	0.41702325	2626.234133	5.979832643	20927.92347	403.5401856	1185.168958	10084.60404	211.8097683	737.9266573	2861.626374	2316.554667	1349.473111	-0.000978557	0.005549025	0.012948061	0.007999523	-0.005247217	0.001522942	0.004845232	0.007274125	-0.006621276	-0.00271226	-0.003191867	-0.003447307	-0.025518103	-0.007919778	-0.003284629	0.004291416	-0.006730809	12423.62529	6249.918064	13913.13258	1084.0622	1517.5617	941.0574131	2913.78	-0.000268558	-0.004800403	-0.000906279	-0.003145605	-0.012422766	-0.004386534	-0.001234746
2019-06-27	3905.053191	64.26567561	844.4605802	63.2536251	0.093013103	0.415417102	2645.980254	6.005308332	20968.57378	403.5464415	1186.102853	10119.8709	205.7617551	736.4598025	2869.362637	2345.762667	1359.204901	0.005244266	0.003725917	0.006654531	0.002099667	0.011058707	-0.003858895	0.007490672	0.004251219	0.001940512	1.55E-05	0.000787674	0.003490998	-0.028969582	-0.001989784	0.002699802	0.012529556	0.007185669	12438.20456	6246.23457	13952.16111	1085.4524	1533.8656	939.059905	2924.92	0.001172824	-0.000589541	0.002801231	0.001281577	0.010686183	-0.002124877	0.003815923
2019-07-02	3963.882979	63.72788079	849.6025557	63.70618259	0.094681464	0.41292739	2644.569817	5.994325794	21262.14168	408.7009063	1170.071871	10035.50093	219.5180406	733.8787024	2906.162088	2355.802667	1355.708645	0.014952691	-0.008403517	0.006070602	0.007129176	0.017777871	-0.006011314	-0.000533191	-0.001830479	0.013903275	0.01269203	-0.013607844	-0.008372008	0.064715448	-0.003510896	0.012743413	0.004270924	-0.002575594	12560.08083	6302.364282	14156.44627	1092.9886	1565.0156	953.416589	2973.01	0.003362495	-0.000156053	0.003298058	-0.000729568	0.020990705	0.006901772	0.010566866
2019-07-03	3985.452128	63.58484912	850.6878847	63.89949418	0.094171469	0.40925637	2661.495063	5.975939259	21443.17732	408.4712991	1175.709766	9947.853949	223.6163287	736.51622	2909.505495	2360.925333	1358.578625	0.005426668	-0.002246935	0.00127664	0.00302983	-0.005400988	-0.008929985	0.006379607	-0.003072037	0.008478416	-0.000561955	0.004806846	-0.008772055	0.018497346	0.003587499	0.001149793	0.002172128	0.002114722	12679.72156	6345.322133	14247.51983	1115.7754	1560.1664	956.6158112	2995.82	0.009480393	0.006793024	0.006412757	0.02063381	-0.00310331	0.003349917	0.007643076
2019-07-09	4091.25	62.51326943	848.2219387	62.19744735	0.094633959	0.412118243	2648.801128	5.959481657	22148.40303	406.097973	1167.924375	9945.695285	213.609375	738.9703808	2884.741758	2361.197333	1367.504425	0.017780374	-0.018441645	0.007828391	-0.033726922	0.000831284	0.010547374	-0.007955492	0.002069699	0.026470798	-0.004788887	-0.007648752	0.000392327	-0.024502952	0.002101724	-0.006271446	0.000899383	0.004530214	12603.95368	6243.53805	13935.15427	1108.3429	1541.2531	940.0292842	2979.63	0.00147385	-0.003954433	-0.009455744	-0.004230251	-0.002639687	-0.006089398	0.001235816
2019-07-10	4095.505319	61.89639864	843.160017	61.77291575	0.094956621	0.411857983	2654.442877	5.91140723	22271.9763	405.6953002	1181.384305	9916.826399	213.6792137	738.561354	2898.684066	2374.818667	1368.751532	0.001039562	-0.009916847	-0.005985563	-0.006848948	0.00340378	-0.000631717	0.00212766	-0.008099594	0.005563824	-0.000992058	0.011458756	-0.002906872	0.000326892	-0.000553662	0.00482148	0.005752249	0.000911543	12651.45891	6246.83598	13882.96602	1120.692	1541.1815	941.6338978	2993.07	0.003761989	0.000528075	-0.003752109	0.011080335	-4.65E-05	0.001705527	0.004500485
2019-07-11	4088.005319	61.80351392	832.5678849	62.3961421	0.095560026	0.408738993	2647.390691	5.938989489	22328.92916	408.1322153	1179.521202	9904.680661	213.3211587	741.6925247	2915.747253	2391.528	1375.746767	-0.001832955	-0.001501775	-0.012641997	0.010038436	0.006334428	-0.007601795	-0.002660283	0.004655086	0.002553889	0.005988793	-0.001578296	-0.001225511	-0.001677072	0.004230592	0.005869271	0.007011408	0.005097653	12644.70966	6265.375575	13916.79742	1127.2761	1551.1216	943.3363046	2999.91	-0.000533618	0.002963442	0.002433936	0.00585784	0.006428952	0.001806296	0.002282672
2019-07-16	4083.723404	60.66222714	826.1322745	62.5133344	0.096673659	0.409560628	2640.338505	5.948021803	22261.28501	406.0187325	1190.436856	9772.638018	206.6754211	742.2708039	2912.357143	2419.469333	1382.494214	0.00098389	0.0065531	0.006783211	0.004053379	0.000232096	0.000513834	-0.002667379	-0.005538903	0.004755008	-0.002053088	0.006619036	-0.007429321	0.000271432	-0.002808298	0.000512348	0.003179298	0.006970969	12643.59485	6301.018674	13951.27763	1124.9399	1543.4855	941.0321955	3004.04	-0.000206293	0.004753261	0.006028021	-0.001496915	-0.006526177	-0.001430014	-0.003233737
2019-07-17	4092.31383	60.77474464	821.013845	62.43304907	0.096038505	0.410265001	2648.801128	5.954962011	22284.11523	402.8019441	1203.800267	9747.878397	206.8582314	743.3850494	2915.804945	2420.146667	1383.452689	0.002101367	0.001853102	-0.006214926	-0.001285117	-0.006591761	0.001718349	0.003200003	0.001166129	0.001025032	-0.00795431	0.011163096	-0.002536781	0.000884138	0.001500005	0.001183153	0.000279912	0.000693054	12628.6754	6248.672765	13840.46515	1118.7208	1544.9523	936.1138315	2984.42	-0.001180697	-0.008342231	-0.007974532	-0.005543722	0.000949865	-0.005240269	-0.006552626
2019-07-18	4089.840426	60.70856485	822.5282501	61.81220293	0.095792079	0.409953636	2651.622003	5.863638731	22222.46377	400.9556231	1195.821354	9746.994125	202.3503168	740.7334274	2885.467033	2409.021333	1420.865895	-0.000604585	-0.001089529	0.001842856	-0.009993964	-0.002569206	-0.000759224	0.001064396	-0.015454469	-0.002770444	-0.004594232	-0.006650167	-9.07E-05	-0.022033249	-0.003573333	-0.010459151	-0.004607565	0.026684148	12620.88148	6225.49688	13714.75656	1117.6065	1516.519	935.6021434	2995.11	-0.000617351	-0.003715824	-0.009124184	-0.000996545	-0.018575459	-0.000546758	0.003575536
2019-07-22	4061.62234	58.8185297	823.8845189	60.4026001	0.096294886	0.412626019	2658.674189	5.881024762	21941.4361	402.5288754	1191.269741	9788.346853	202.6926402	737.9830748	2896.21978	2375.322667	1442.908101	-0.006923469	-0.031627853	0.001647544	-0.023068651	0.005235214	0.006497589	0.002656044	0.002960671	-0.01272675	0.003916079	-0.003813527	0.004233639	0.001690307	-0.003719923	0.003719592	-0.014087291	0.015394121	12606.94497	6243.41293	13782.5621	1100.1817	1537.7396	938.9170582	2985.03	-0.000449103	0.001660093	0.001409114	0.004405966	-0.005807691	0.000279378	0.002824728
2019-07-24	4031.117021	60.09469821	819.9423833	59.80424868	0.095342916	0.401930067	2658.674189	5.876165183	21924.58045	401.2164623	1193.365399	9792.17003	201.2374366	739.3511989	2898.282967	2342.864	1458.682097	-0.007538971	0.021464685	-0.0047963	-0.009955445	-0.009935178	-0.026263549	0	-0.000826657	-0.000768506	-0.003265747	0.001757635	0.000390508	-0.007205256	0.001852153	0.000712119	-0.013759175	0.010872763	12645.07879	6244.93918	13950.49946	1106.8808	1552.6315	938.6175804	3019.56	0.00274067	-0.005147864	-0.000387319	0.004563371	0.004511552	-0.003057213	0.004677164
2019-07-25	4049.760638	60.82567038	815.1514562	59.78485608	0.095884456	0.400636189	2651.622003	5.922332119	22068.97006	402.3755162	1199.318782	9765.381785	201.6495966	741.4668547	2920.681319	2351.733333	1467.057862	0.004614264	0.012090289	-0.005860142	-0.000324321	0.005663849	-0.003224355	-0.002656044	0.007825941	0.00656415	0.002884685	0.004976332	-0.002739429	0.002046033	0.002857417	0.007698436	0.003778532	0.005725586	12542.3703	6200.002575	13740.47415	1098.2114	1548.2413	937.0625324	3003.67	-0.008155575	-0.007221697	-0.015169516	-0.007863113	-0.002831592	-0.001658117	-0.005276251
2019-07-29	4062.978723	61.08189099	810.1443064	59.62871626	0.09450813	0.4058457	2648.801128	5.897355295	22255.81319	398.1313621	1204.327623	9755.628783	196.9648068	740.5500705	2912.89011	2327.765333	1460.264125	0.003258603	0.004203529	-0.006161544	-0.002615112	-0.014458021	0.012919282	-0.001064396	-0.004226315	0.008430689	-0.010603766	0.004167708	-0.000999231	-0.023506454	-0.001237212	-0.002671164	-0.010243922	-0.004641614	12532.99643	6227.86309	13806.98489	1088.7127	1535.4494	941.8008027	3020.97	-0.000607775	-0.003303954	-0.001903002	-0.004537172	-0.00353038	0.006730528	-0.001617377
2019-07-31	4116.170213	60.83936712	809.3255392	59.18019976	0.095358377	0.40234924	2641.748942	5.912315373	22180.82552	395.804382	1210.514125	9780.648484	198.7299388	746.7277856	2885.989011	2328.698667	1448.029952	0.013006791	-0.003978374	-0.001011155	-0.007550252	0.008956321	-0.00865257	-0.002665957	0.002533531	-0.003375041	-0.005861902	0.005123744	0.002561359	0.008921744	0.00830746	-0.009278101	0.000400877	-0.008413348	12478.36933	6154.12539	13591.9985	1073.0307	1535.5052	930.7562144	2980.38	-0.002099443	0.00115077	0.003166205	0.003695437	-0.006138508	0.000172769	-0.01094519
2019-08-01	4121.223404	61.19767742	817.5323162	58.19589337	0.094232295	0.401126735	2637.51763	5.91803748	22182.78864	395.4807576	1199.710331	9822.781452	198.3744056	748.9562764	2856.491758	2311.037333	1424.155208	0.001226891	0.005872173	0.010089199	-0.016772231	-0.011879226	-0.003043043	-0.001602993	0.00096736	8.85E-05	-0.000817972	-0.008965029	0.004298537	-0.001790629	0.002979897	-0.010273439	-0.007613114	-0.016625177	12390.89052	6133.713417	13523.80166	1072.4663	1542.5785	921.2874467	2953.56	-0.007035125	-0.003322308	-0.005030055	-0.000526125	0.00459592	-0.010225299	-0.009039587
2019-08-06	4109.574468	61.44533906	824.9010216	56.69463988	0.087442282	0.401898935	2623.413258	5.751390794	22091.20553	384.6754177	1213.373696	9891.494602	193.4602346	746.8124118	2686.118132	2238.418667	1383.518039	0.000356004	0.005458372	0.004437683	0.009490382	-0.023894265	0.007754716	-0.001074691	0.000810058	-0.002316053	-0.002131195	0.005232102	0.003825094	-0.00413356	-0.002565216	-0.014962969	-0.008444044	-0.000428961	12185.53535	5856.002955	12941.07685	1044.5781	1502.191	872.9675269	2881.77	-0.009651439	-0.016210519	-0.018713653	-0.009640924	-0.020404691	-0.028226105	-0.017297148
2019-08-07	4106.941489	61.32682546	838.6446226	56.24207589	0.089167531	0.399538192	2627.64457	5.736393239	22212.05534	383.3950544	1208.101272	9983.458909	189.2298212	747.7856135	2719.258242	2262.12	1393.808033	-0.000640899	-0.001930627	0.016523639	-0.008014513	0.01953803	-0.005891291	0.001611604	-0.002611046	0.005455585	-0.003333977	-0.004354728	0.009254358	-0.022109724	0.001302292	0.01226206	0.010532762	0.007410035	12209.2929	5899.544502	13050.49803	1042.0059	1511.4233	874.4137316	2883.98	0.001947754	0.007407864	0.008419792	-0.002465466	0.006127081	0.001655283	0.000766596
2019-08-08	4105.18617	61.60236945	856.0946749	57.15109751	0.090779474	0.402312729	2636.107193	5.741566654	22129.87484	386.4227642	1209.693627	10043.01724	185.9662064	749.1819464	2701.865385	2280.061333	1387.926481	-0.000427494	0.004482978	0.020593927	0.016033436	0.017916232	0.006920359	0.003215437	0.000901452	-0.003706676	0.007866083	0.001317196	0.005947977	-0.01739729	0.001865549	-0.00641672	0.007899916	-0.0042287	12374.24002	6030.743628	13258.56741	1054.8801	1504.0573	881.7824804	2938.09	0.013419519	0.02199518	0.015817644	0.012279506	-0.004885466	0.008391764	0.018588426
2019-08-19	4067.340426	61.90268734	861.5442734	56.71619111	0.09026336	0.401395406	2605.077574	5.541078538	21733.5088	382.2001436	1202.685406	10061.50893	184.6045635	737.5881523	2693.991758	2284.210667	1368.99115	-0.009261766	0.004863258	0.006345474	-0.007638867	-0.005701583	-0.002282728	-0.011840827	-0.035542946	-0.018073245	-0.010987607	-0.005810232	0.001839555	-0.007348928	-0.015596263	-0.002918399	0.00181818	-0.013736811	12260.5279	5964.043068	13007.57531	1037.3876	1496.6329	873.1773302	2923.65	0.008603698	0.01569724	0.015548533	0.018203652	0.004744261	0.010170078	0.012033185
2019-08-22	4078.723404	62.04039078	864.6112564	54.65983146	0.088995033	0.399890764	2581.100141	5.563735267	21747.59006	382.8622626	1203.750122	10371.08222	199.8866811	734.809591	2724.89011	2252.176	1372.087134	0.00279472	0.002222044	0.003553546	-0.03693063	-0.01415106	-0.003755572	-0.009246734	0.00408053	0.000647696	0.001730889	0.000884891	0.030304231	0.079534569	-0.003774204	0.011404082	-0.014123664	0.002258954	12227.08192	5971.797475	13019.24443	1041.6638	1500.8876	871.9552439	2922.95	-0.004554447	-0.010620177	-0.006632735	-0.001935603	0.000426039	-0.001582384	-0.00050621
2019-08-27	4087.739362	61.29101243	862.9428394	56.81288602	0.089311704	0.400570342	2571.22708	5.559587501	21509.30961	378.1861405	1232.9813	10284.76165	191.7628561	734.5557123	2755.425824	2209.477333	1397.072839	0.004068147	0.002504324	-0.002517408	0.013928255	0.010727809	0.010224473	0	0.003830162	-0.000569507	-0.006905038	0.014807834	0.006947909	0.00285272	0.000326474	0.024017525	0.003346353	0.02637009	12198.37944	5981.824736	13025.01421	1049.2284	1500.4614	869.932094	2869.16	0.012298932	0.014759957	0.01367295	0.02074877	-0.008019878	-0.003601179	0.007714859
2019-08-28	4080.930851	60.83618262	881.5749856	56.25530586	0.089077172	0.39797692	2557.122708	5.567535484	21559.82864	377.3605507	1225.678456	10331.83614	191.8757478	733.9351199	2754.25	2178.978667	1396.473792	-0.001666982	-0.007448495	0.02136161	-0.009862804	-0.002629448	-0.006495373	-0.005500564	0.001428579	0.002345951	-0.002185411	-0.005940525	0.004566667	0.000588532	-0.000845211	-0.000426821	-0.013899721	-0.000428879	12233.4035	5950.24104	12968.24047	1046.8083	1501.5987	871.3940364	2887.94	0.002867092	-0.005293932	-0.004368351	-0.002309216	0.00075768	0.001679114	0.006524141
2019-08-29	4077.367021	60.30884751	896.3081911	55.98552687	0.089344872	0.39660305	2568.406206	5.610527674	21504.89211	378.2736543	1227.025	10415.842	188.9093801	738.4908322	2811.222527	2138.605333	1406.554118	-0.00087367	-0.008705903	0.016574253	-0.004807154	0.003000753	-0.003458107	0.004402869	0.007692281	-0.002551349	0.002416789	0.001098008	0.008097901	-0.015580586	0.006188056	0.020474278	-0.018702363	0.007192486	12322.87154	6034.206784	13108.00794	1066.0861	1493.7189	876.9468897	2924.58	0.007286808	0.01401268	0.010720009	0.018248271	-0.005261424	0.006352162	0.012607435
2019-09-03	4104.202128	59.30958989	906.7302646	54.75902088	0.089275079	0.394424166	2566.995769	5.554564898	21576.02368	376.9141504	1210.445449	10446.42741	190.1706983	735.7827927	2829.673077	2113.114667	1390.093941	0.006559916	-0.016707807	0.011560696	-0.022151089	-0.000781469	-0.005509013	-0.0005493	-0.010024681	0.003302234	-0.003600443	-0.013604109	0.002932129	0.006654651	-0.003673731	0.006541733	-0.011990898	-0.011771497	12290.51188	5978.240759	13026.90758	1054.5374	1521.2531	878.5448412	2906.27	-0.00621279	-0.011643915	-0.011394336	-0.001238165	0.001593443	0.002754695	-0.006923029
2019-09-04	4101.489362	59.01412651	898.1255026	55.21573918	0.089266395	0.39325617	2547.249647	5.552024312	21542.99819	380.6542946	1205.036903	10433.16333	192.9555964	735.7263752	2828.365385	2148.904	1395.471749	-0.000661191	-0.004994164	-0.009535196	0.008305923	-9.73E-05	-0.002965662	-0.007722046	-0.000457492	-0.00153183	0.009874156	-0.00447824	-0.001270531	0.014538011	-7.67E-05	-0.000462242	0.01679494	0.003861201	12402.05082	6095.234726	13249.18907	1077.4844	1513.1296	891.9387443	2937.78	0.009034275	0.019380936	0.016919316	0.021526878	-0.005354314	0.015130509	0.010783722
2019-09-05	4125.212766	59.36820741	904.9969082	55.49058617	0.090546047	0.394653378	2540.197461	5.604899789	21557.85314	381.5287384	1206.788537	10397.3503	192.5675271	735.8392102	2816.81044	2147.933333	1392.536419	0.005767431	0.005982007	0.007621711	0.004965345	0.014233427	0.003546624	-0.002772389	0.009478575	0.000689311	0.002294578	0.001452538	-0.00343852	-0.00201321	0.000153354	-0.004093747	-0.000451805	-0.002105683	12530.09525	6185.148546	13409.79332	1089.1114	1528.0293	895.9090256	2976	0.010271523	0.014643749	0.012048937	0.010733069	0.009798777	0.004441416	0.012925923
2019-09-11	4098.164894	58.4287896	913.9423516	56.69881948	0.092876932	0.394464741	2535.96615	5.635414237	20615.40994	383.3712167	1200.340145	10448.06591	197.365325	734.4569817	2875.409341	2094.746667	1390.466984	-0.006578311	-0.015950113	0.009835969	0.021540002	0.025416777	-0.000478096	-0.00166713	0.005429479	-0.044701314	0.004817576	-0.005357759	0.004865886	0.024609571	-0.001880205	0.020589848	-0.025073516	-0.001487196	12602.3367	6181.551418	13598.68472	1088.7	1566.0724	906.0403744	3000.93	0.002326171	0.001075969	0.00398101	-0.002211569	0.011380012	0.008657039	0.007203659
2019-09-12	4113.37766	58.41567177	921.3776773	56.94018988	0.091972289	0.394035208	2528.913963	5.66708081	20569.39783	384.0710088	1199.873658	10455.63424	201.1343375	733.9210155	2874.07967	2088.48	1387.632403	0.003705219	-0.000224535	0.008102528	0.004248027	-0.00978798	-0.001089494	-0.002784742	0.005603481	-0.002234422	0.0018237	-0.000388705	0.000724114	0.018916578	-0.000730011	-0.000462535	-0.002996095	-0.002040663	12603.7713	6186.267418	13605.35707	1101.4002	1574.7763	905.8738933	3009.57	0.00011383	0.000762624	0.000490541	0.011597956	0.005542402	-0.000183763	0.002874971
2019-09-17	4026.409574	58.30135447	903.4278747	55.65199606	0.091118929	0.393352643	2559.943583	5.66632049	19976.6003	383.528568	1197.241362	10407.05129	203.5806845	727.0098731	2876.601648	2072.146667	1407.940095	-0.021369452	-0.00195888	-0.019673747	-0.022883471	-0.00932176	-0.001733746	0.012195273	-0.000134173	-0.029242825	-0.001413343	-0.002196221	-0.00465741	0.01208938	-0.009461356	0.000877106	-0.007851422	0.014528723	12698.76292	6191.661326	13642.03979	1091.548	1588.9564	914.1957553	3005.7	0.009089733	-0.013417601	-0.014051274	-0.020394021	0.001203967	-0.005216307	-0.000562107
2019-09-18	3961.090426	57.89523056	901.9312309	56.25574943	0.091842862	0.392343729	2561.35402	5.67889575	19540.96148	382.2872849	1194.360996	10444.78891	201.1140178	729.1396333	2895.491758	2085.661333	1403.964602	-0.016355707	-0.006990318	-0.001658002	0.010790303	0.00791353	-0.002568205	0.000550812	0.00221684	-0.022048752	-0.00324173	-0.002408734	0.0036196	-0.01219041	0.002925196	0.006545347	0.006500884	-0.002827618	12659.4002	6212.504445	13694.24699	1099.2434	1581.1263	914.4070516	3006.73	-0.003104543	0.003360668	0.003819631	0.007025253	-0.004940007	0.000231101	0.000342624
2019-09-19	3963.803191	57.50571284	903.9713375	55.45214264	0.090838159	0.391479877	2562.764457	5.654290664	19788.93645	380.7465713	1190.949852	10382.73381	205.3794079	731.5091678	2887.928571	2113.818667	1395.430905	0.000684619	-0.006750711	0.002259377	-0.014387894	-0.010999644	-0.002204201	0.000550509	-0.004342137	0.012610165	-0.004038394	-0.002860127	-0.005958969	0.020987039	0.003244499	-0.002615474	0.013410116	-0.006096833	12714.64666	6262.903836	13786.93659	1108.535	1592.8939	919.9862812	3006.79	0.004354571	0.008079842	0.006745703	0.008417199	0.007414984	0.006082934	2.00E-05
2019-09-24	4042.898936	58.72419369	807.076473	60.21342365	0.088800525	0.397915371	2571.22708	5.627940719	20616.49111	380.8946298	1181.495838	10449.26228	202.9828778	728.3638928	2834.758242	2151.88	1382.295439	0.019758027	0.020967504	-0.113379228	0.082374958	-0.022686888	0.016305233	0.003296706	-0.004671061	0.040968278	0.000388788	-0.007969889	0.006387165	-0.011737409	-0.004308977	-0.01858283	0.017845772	-0.009457781	12678.94181	6192.851499	13541.55715	1092.8094	1609.6041	910.9479269	2966.6	-0.004055313	-0.013485419	-0.01543664	-0.010499591	0.008320407	-0.007457511	-0.00854894
2019-09-25	4042.473404	58.65861617	833.0859179	59.30630483	0.088588453	0.397117899	2569.816643	5.608891419	20627.13204	379.3747017	1181.119706	10459.7175	201.2661737	729.9012694	2868.417582	2141.410667	1385.554799	-0.00010526	-0.001117328	0.031718354	-0.01517969	-0.00239104	-0.002006136	-0.000548697	-0.003390514	0.000516004	-0.003998399	-0.000318403	0.00100007	-0.00849335	0.002108502	0.011803855	-0.004877077	0.002355157	12648.29691	6132.12916	13435.57648	1083.4354	1602.3622	902.6957319	2984.87	-0.002419918	-0.009853619	-0.007857115	-0.008614893	-0.004509333	-0.009100191	0.006139679
2019-09-26	4046.117021	58.83776412	849.486303	60.06070467	0.090106694	0.397907864	2572.637518	5.586450648	20476.83449	379.6925277	1178.415775	10444.7629	200.4354408	729.4922426	2862.642857	2140.850667	1380.37032	0.000900928	0.003049423	0.019495038	0.012640174	0.016992935	0.00198727	0.001097093	-0.004008953	-0.007313076	0.000837412	-0.002291919	-0.001430756	-0.004136075	-0.000560544	-0.002015239	-0.000261544	-0.003748825	12662.44344	6147.779466	13441.20505	1090.1897	1606.3024	908.3522726	2977.62	0.001117828	0.00254893	0.000418843	0.006214799	0.002455976	0.006246725	-0.002431871
2019-09-30	4033.324468	58.55873112	875.8513124	59.40203762	0.089077917	0.398507529	2578.279267	5.723628202	20308.43611	378.0214797	1188.631314	10449.21027	204.6361924	730.112835	2848.098901	2157.802667	1377.075562	-0.003166695	-0.004753694	0.030564524	-0.011027266	-0.011482998	0.00150591	0.002190581	0.024258767	-0.008257851	-0.004410769	0.008631516	0.000425708	0.020741527	0.000850357	-0.005093555	0.007887162	-0.002389718	12579.19656	6182.545531	13532.93631	1095.0763	1566.8766	915.5062525	2976.74	-0.001684179	0.002359627	-0.000415314	0.000410193	-0.00935588	0.000815454	0.005034927
2019-10-01	4030.957447	58.57526295	889.3585744	58.52802036	0.088290659	0.398376582	2578.279267	5.593288487	20249.82744	378.9343188	1184.330788	10497.87124	205.6823851	729.8307475	2866.662088	2147.389333	1376.187883	-0.000587038	0.000282272	0.015304158	-0.014822909	-0.008877144	-0.000328648	0	-0.023035511	-0.0028901	0.00241187	-0.00362461	0.004646094	0.005099428	-0.000386436	0.006496598	-0.00483758	-0.00064482	12418.95198	6100.297174	13365.12193	1088.6407	1584.1571	900.6866579	2940.25	-0.012820691	-0.013392598	-0.012477968	-0.005894187	0.010968257	-0.016319768	-0.01233413
2019-10-07	4040	57.91132562	885.3772427	57.38922529	0.086128793	0.395683166	2576.868829	5.573066934	20513.49572	371.5886068	1179.963595	10471.47312	214.4107854	729.3229901	2829.403846	2100.861333	1382.025868	0.002240764	-0.011399501	-0.004486683	-0.019649047	-0.024790546	-0.006783939	-0.000547196	-0.003621876	0.012936725	-0.019575542	-0.003694293	-0.002517783	0.041560574	-0.000695962	-0.013082283	-0.021905421	0.00423317	12343.69457	6069.905873	13298.7048	1082.3273	1569.0585	887.49436	2938.79	-0.00068427	0.007321636	0.008293802	0.009482163	-0.000569797	0.008850232	-0.004488362
2019-10-09	4037.021277	57.52048562	870.6822251	58.18702915	0.086365231	0.396144856	2574.047955	5.580358519	20382.13228	369.5604527	1172.60555	10506.87001	213.6361641	724.3864598	2801.53022	2057.570667	1375.980939	-0.00073758	-0.006771816	-0.016736746	0.01380589	0.002741407	0.001166137	-0.00109529	0.001307506	-0.006424349	-0.005473013	-0.006255348	0.003374616	-0.003619333	-0.006791659	-0.009900259	-0.02082142	-0.004383556	12293.50796	6038.605634	13280.70691	1075.3625	1572.2612	876.3268501	2919.4	0.005184214	0.007306938	0.009855504	0.007673673	-0.005392298	0.001292766	0.00906335
2019-10-10	4050.638298	56.80436295	878.4657112	57.78652692	0.086508914	0.402996392	2575.458392	5.598733626	20444.61994	370.0214592	1170.665183	10438.44295	217.0527256	727.7291961	2809.758242	2052.128	1381.48128	0.003367361	-0.012528021	0.008899805	-0.006906813	0.001662285	0.017147667	0.000547795	0.003287409	0.003061116	0.001246668	-0.001656119	-0.006533901	0.015865899	0.004603961	0.00293267	-0.002648695	0.003989428	12353.45269	6142.66215	13417.1126	1087.9318	1563.553	884.5366056	2938.13	0.004864279	0.017085093	0.010218578	0.011620649	-0.005554042	0.00932476	0.006395209
2019-10-15	4040.87766	56.92179601	865.8157091	58.31642761	0.088910184	0.408388936	2576.868829	5.609722294	20566.77642	373.6681379	1176.346711	10446.55745	217.8930684	728.6882934	2865.5	1995.074667	1383.667801	-0.001203722	0.023034203	-0.007846111	0.002426816	0.004334611	0.001727549	0.001643385	-0.001792806	0.003240849	-0.002180992	0.000199239	0.000684881	-0.001596984	-0.00162457	0.002524655	-0.015587239	-0.001270466	12427.81773	6276.246435	13901.60985	1114.6333	1588.7131	923.1318659	2995.68	-0.000787763	0.003168829	0.00613279	0.005280492	0.013112873	0.004799773	0.008518393
2019-10-16	4058.111702	56.48171242	875.493781	58.55519596	0.08889152	0.409134156	2564.174894	5.619394748	20730.29305	375.5126371	1178.57471	10412.17487	219.0246971	730.2820874	2866.618132	2004.898667	1385.108237	0.004255856	-0.007761414	0.011115969	0.004085999	-0.000209942	0.001823117	-0.004938282	0.001722746	0.007919084	0.004924053	0.001892207	-0.003296711	0.005180065	0.002184821	0.000390129	0.004912043	0.001040486	12443.89061	6280.83225	13968.79627	1119.4419	1599.9137	918.9162563	2989.69	0.001292463	0.000730395	0.004821354	0.004304786	0.007025373	-0.004577098	-0.002001548
2019-10-17	4061.489362	56.35379848	875.2190098	59.49896139	0.089396013	0.407323174	2565.585331	5.638285318	20753.28611	376.2695663	1189.662502	10417.11639	216.6592439	729.7602257	2864.824176	2036.218667	1386.872703	0.000831977	-0.002267265	-0.000313896	0.015989027	0.005659334	-0.004436202	0.000549904	0.003356036	0.001108538	0.002013693	0.00936382	0.000474478	-0.010858681	-0.000714858	-0.000626005	0.015500974	0.001273072	12498.13589	6304.482691	14063.44594	1124.5468	1595.1422	924.799781	2997.95	0.004349716	0.003758423	0.00675294	0.004549853	-0.002986804	0.006382268	0.002759019
2019-10-23	4056.329787	55.80634539	872.542184	60.18071531	0.092534055	0.402052002	2555.712271	5.709942271	20708.43771	374.6364179	1200.471298	10393.96926	213.7947393	733.9915374	2844.675824	2103.296	1402.804629	-7.87E-05	0.004046522	-0.00470222	0.001973783	0.008813058	0.0010982	-0.001103144	0.001208277	-0.002490316	-0.003372706	0.001530412	-0.002638861	0.00681757	-0.00044187	-0.002075179	0.001855319	0.003085231	12483.51674	6288.321312	14235.42674	1126.2035	1609.4059	936.2873709	3004.52	-0.004274842	-0.003584375	-0.000552621	-0.006269312	0.005085277	0.005540794	-0.000731962
2019-10-24	4059.680851	56.34952553	880.6958776	59.9044988	0.094587025	0.404130714	2558.533145	5.773549979	20714.37047	375.235252	1203.776007	10376.17979	215.7851411	737.7715092	2851.068681	2110.208	1405.876106	0.000825791	0.009686241	0.009301364	-0.00460035	0.021943571	0.005156937	0.001103144	0.011078226	0.000286449	0.001597165	0.002749061	-0.001712985	0.009266803	0.005136669	0.002244785	0.003280883	0.002187132	12519.55641	6325.522424	14324.07288	1133.216	1616.4813	941.713768	3010.29	0.002882821	0.005898475	0.006207842	0.006207367	0.004386645	0.005778923	0.001918598
2019-10-29	4055.239362	55.11743621	896.6903768	61.08071647	0.093125556	0.405006264	2547.249647	5.781251611	20689.90282	376.8756718	1190.765935	10414.51559	217.4774716	732.3413258	2807.89011	2051.629333	1381.930565	-0.001094648	-0.022107708	0.017998261	0.019444603	-0.015571663	0.002164159	-0.004419897	0.001333062	-0.00118189	0.004362182	-0.010866546	0.003687788	0.007812071	-0.007387471	-0.015260549	-0.028152247	-0.01717919	12556.89484	6368.68533	14356.50839	1140.5254	1629.3611	942.3666316	3036.89	0.000411929	0.002389904	0.000559799	0.001735882	0.0098767	-0.001626826	-0.000832742
2019-10-30	4048.244681	55.30734282	896.9578729	61.33484673	0.09310717	0.405428251	2548.660085	5.796375541	20526.33833	377.6741962	1198.302995	10436.46634	216.6566286	731.7630465	2825.186813	2078.069333	1408.623553	-0.00172634	0.003439569	0.00029827	0.004151933	-0.000197452	0.001041385	0.000553557	0.002612615	-0.007936937	0.002116559	0.006309642	0.002105489	-0.003781523	-0.000789943	0.00614114	0.012804983	0.019131542	12546.70773	6403.575222	14338.10144	1133.8949	1630.9739	944.2667712	3046.77	-0.000811605	0.005463399	-0.001282955	-0.005830513	0.000989346	0.002014318	0.003248048
2019-10-31	4051.25	55.27013137	902.1041915	61.61491453	0.09201422	0.407442517	2538.787024	5.790626448	20481.87964	382.8872649	1195.014082	10402.89001	219.7805904	732.7362482	2799.167582	2065.088	1390.812798	0.0007421	-0.000673039	0.005721129	0.004555817	-0.011808065	0.004955942	-0.003881347	-0.000992335	-0.002168283	0.013708689	-0.002748416	-0.003222399	0.014315989	0.001329057	-0.00925241	-0.006266417	-0.012724701	12525.19757	6391.085844	14351.61757	1136.7324	1643.8608	940.8623008	3037.56	-0.001715878	-0.00195228	0.000942228	0.002499311	0.0078703	-0.003611927	-0.003027452
2019-11-05	4037.31383	55.50110646	916.778522	61.85074278	0.093092348	0.404314481	2557.122708	5.886163992	20272.0501	388.8999153	1197.148522	10471.26506	226.3334211	736.0507757	2830.695055	2075.274667	1403.433628	-0.001763889	0.007255431	0.01093692	-0.003311047	0.019407249	-0.002391912	-0.00055142	0.005290227	-0.004646498	0.007291939	-0.004166472	0.001314768	-0.003092762	0.002686317	0.010022172	0.016724187	0.008530473	12682.97727	6495.310101	14606.66865	1160.0855	1654.0354	951.0685123	3074.62	0.005584163	0.011947477	0.011662105	0.008629511	0.006889797	0.007498151	0.002510776
2019-11-07	4038.111702	56.30824298	916.87827	62.1029229	0.090773155	0.403529645	2554.301834	5.944067274	20354.17559	389.7154619	1200.298567	10508.7686	228.9303531	739.2242595	2822.681319	2079.533333	1397.238938	0.000197605	0.014437979	0.000108797	0.004068947	-0.025228398	-0.001943039	-0.001103753	0.009789115	0.004042985	0.002094865	0.002627834	0.003575169	0.011408596	0.004302233	-0.002835028	0.002049995	-0.004423723	12754.81937	6525.449623	14720.73484	1165.5076	1654.6548	948.4574666	3085.18	0.003810824	0.002952037	0.007106142	0.003058707	-0.000488381	-0.002861432	0.002726407
2019-11-13	4016.728723	55.86285472	904.498763	60.22766707	0.09006972	0.405663041	2552.891396	5.949461176	20638.91999	384.640578	1195.371248	10575.14103	237.9166357	738.6600846	2823.414835	2115.338667	1380.484683	-0.005309361	-0.007941272	-0.013593778	-0.030661223	-0.007779555	0.005272912	-0.000552334	0.000907031	0.013892534	-0.013107553	-0.004113527	0.006296048	0.03850252	-0.00076349	0.000259831	0.017071417	-0.012063445	12799.44902	6501.343254	14561.01504	1168.023	1663.5906	944.2877253	3094.04	0.00128433	-0.002958296	-0.004848549	-0.008470534	-0.001867525	-0.00294119	0.000711297
2019-11-14	4002.579787	55.57439299	901.7066372	60.44846531	0.089137225	0.405204216	2548.660085	5.991832332	20594.04017	383.3413519	1195.768479	10621.5133	240.1586003	740.0846262	2847.032967	2113.117333	1398.943499	-0.003528721	-0.005177127	-0.003091706	0.003659356	-0.010407001	-0.00113169	-0.001658833	0.007096607	-0.002176891	-0.003383484	0.000332252	0.00437544	0.009379198	0.001926691	0.008330301	-0.00105066	0.013282651	12801.46327	6489.417676	14494.29893	1161.7935	1651.4188	938.7264302	3096.63	0.000157358	-0.00183601	-0.00459236	-0.005347644	-0.007343481	-0.005906818	0.000836743
2019-11-19	4007.367021	55.65603629	888.95767	60.97592209	0.090905077	0.403864578	2524.682652	5.972516402	20789.75119	386.0310208	1207.91723	10629.73183	246.9386988	737.7291961	2840.782967	2145.418667	1385.233492	0.001195322	0.001468003	-0.014239612	0.008687877	0.019638816	-0.003311558	-0.009452392	-0.003228917	0.009458412	0.006991881	0.010108522	0.000773463	0.027840583	-0.003187725	-0.002197681	0.01517045	-0.009848596	12851.40137	6545.454685	14645.03462	1166.793	1664.9958	946.1441122	3120.18	-0.002544671	-0.002058247	0.00251328	-0.004670796	-0.001668222	-0.000859765	-0.000592739
2019-11-20	4014.335106	55.30594318	883.4398551	61.11447101	0.09108876	0.405163429	2534.555712	5.960429796	20800.56022	384.4735262	1205.430228	10626.42881	243.384763	738.8434415	2839.747253	2147.749333	1386.709326	0.001737309	-0.006310166	-0.006226405	0.002269613	0.002018564	0.003210895	0.003902988	-0.002025755	0.000519786	-0.004042797	-0.00206104	-0.000310782	-0.014496545	0.001509232	-0.000364654	0.001085756	0.001064837	12782.48647	6518.207777	14551.58703	1166.3267	1658.2516	937.834522	3108.46	-0.005376872	-0.00417141	-0.006401282	-0.000399722	-0.004058807	-0.008821378	-0.003763266
2019-11-21	4004.388298	55.49316582	874.8510403	60.98039284	0.090278642	0.404437961	2526.093089	5.972403645	20805.76701	381.9575387	1219.81231	10618.31432	238.8665933	740.0423131	2820.678571	2150.029333	1372.83322	-0.002480897	0.0033795	-0.009769582	-0.002196296	-0.008933506	-0.001792161	-0.003344485	0.002006875	0.000250288	-0.006565487	0.011860464	-0.000763906	-0.018738369	0.001621318	-0.006737569	0.001061013	-0.010056901	12795.77719	6522.850011	14571.02307	1165.2971	1658.4866	934.7497537	3103.54	0.00103922	0.000711941	0.001334773	-0.000883161	0.000141705	-0.003294667	-0.001584031
2019-11-25	4044.574468	55.3608293	865.7883869	61.5694675	0.089296768	0.404947478	2524.682652	6.016363211	21147.07723	381.1616766	1221.470887	10619.12057	244.6458288	740.5923836	2832.659341	2136.984	1386.322668	0.009985511	-0.002387583	-0.01041311	0.009613707	-0.010935615	0.001259022	-0.000558503	0.007333492	0.016271495	-0.002085814	0.001358775	7.59E-05	0.023906359	0.00074302	0.004238483	-0.006085996	0.009778031	12799.92485	6522.085888	14581.69216	1168.5888	1664.5351	954.6909452	3133.64	0.003086982	0.000837926	0.00172101	0.006753522	0.003851484	0.015320825	0.007479299
2019-11-26	4043.404255	55.71648962	854.97637	61.48431965	0.088531188	0.404777787	2523.272214	6.00126874	20987.97958	378.4635603	1223.291583	10570.01745	243.7498777	739.0267983	2799.675824	2100.754667	1374.050374	-0.000289371	0.006403855	-0.012566691	-0.001383913	-0.008610398	-0.000419132	-0.000558816	-0.002512055	-0.007551831	-0.007103839	0.001489467	-0.004634753	-0.00366896	-0.002116201	-0.011712334	-0.017098844	-0.008891823	12820.4997	6534.44124	14586.53484	1174.0908	1665.0435	951.2164125	3140.52	0.001606129	0.001892594	0.000332052	0.004697194	0.000305384	-0.003646071	0.002193123
2019-12-04	4106.702128	55.47373507	845.8166105	61.57373999	0.089479409	0.405627962	2526.093089	5.933758752	21899.07713	373.6517056	1219.851652	10508.17041	260.2697144	741.6361072	2822.008242	2098.986667	1374.529612	0.01553333	-0.00436648	-0.010771267	0.001453304	0.010653635	0.002098147	0.001117319	-0.011313038	0.042494623	-0.012795699	-0.00281599	-0.005868362	0.065575848	0.003524518	0.007945141	-0.000841957	0.000348717	12778.74915	6426.625408	14561.06562	1160.1167	1665.8889	941.1251251	3112.76	0.006262082	0.013475349	0.012482073	0.013145399	-0.004657157	0.010597642	0.006303639
2019-12-05	4115.18617	55.09744096	844.0075562	61.66671632	0.090673265	0.405666739	2527.503526	5.945984309	21937.07976	374.8693359	1216.089966	10478.33923	262.0575116	743.0747532	2845.700549	2108.136	1374.162015	0.00206377	-0.006806395	-0.002141116	0.001508861	0.013254019	9.56E-05	0.000558191	0.00205822	0.001733849	0.003253433	-0.003088489	-0.002842893	0.006845533	0.001937948	0.008360502	0.004349456	-0.000267471	12794.07925	6436.23957	14482.99512	1158.6884	1674.2131	940.0042734	3117.43	0.001198937	0.001494871	-0.005376017	-0.001231928	0.004984409	-0.00119168	0.001499152
2019-12-11	4136.06383	53.156284	831.2477023	61.24692583	0.091438712	0.406176386	2547.249647	5.966078873	22254.8302	375.3607876	1232.738989	10439.71734	261.4730585	739.6332863	2840.483516	2168.992	1372.422056	0.005060495	-0.035866942	-0.01523362	-0.006830684	0.008406383	0.001255531	0.00778214	0.003373821	0.014380728	0.001310136	0.013597748	-0.003692689	-0.002232738	-0.004642145	-0.001834986	0.028458399	-0.001266999	12832.06575	6490.9246	14560.01455	1167.9176	1677.2598	950.9487368	3141.63	0.001766661	0.00201434	0.005618635	0.001610914	-0.003208541	0.000372878	0.002903981
2019-12-12	4168.643617	53.17708942	828.7069539	61.52224094	0.090643904	0.4053684	2543.018336	5.955060834	22338.40317	376.9003246	1239.562411	10454.35985	261.4636006	741.2693935	2817.837912	2134.872	1371.39823	0.007846141	0.000391324	-0.003061229	0.004485093	-0.008730246	-0.00199123	-0.00166251	-0.001848488	0.00374824	0.004093098	0.005519909	0.001401595	-3.62E-05	0.002209609	-0.008004397	-0.015855852	-0.000746278	12856.09164	6553.300362	14724.94047	1182.0738	1665.9957	956.1576758	3168.57	0.001870582	0.009563809	0.011263645	0.01204802	-0.006738428	0.005462676	0.008538608
2019-12-19	4212.925532	52.49919019	862.3127019	62.61260047	0.093532306	0.412398987	2552.891396	6.077549428	22651.82987	385.3465347	1256.189791	10186.55542	262.7047382	737.4188999	2840.760989	2211.037333	1386.630361	0.010566596	-0.012829909	0.039751369	0.017567793	0.031368208	0.017195013	0.003874901	0.020360142	0.013933325	0.022162258	0.013324741	-0.025950347	0.004735654	-0.005207997	0.008102077	0.035055095	0.011045778	13004.14571	6639.383676	14687.73593	1193.6306	1686.6608	986.4608105	3205.37	0.001651922	0.00230532	-0.000591809	0.002650224	0.00136285	-0.000929434	0.004449309
2019-12-23	4252.978723	51.81697071	866.812451	62.50570045	0.094370432	0.411734063	2545.83921	6.10606021	22987.44439	389.6632468	1265.157619	10138.02448	258.5779569	736.74189	2888.785714	2244.370667	1391.904697	0.009462306	-0.013080029	0.005204666	-0.001708784	0.008920908	-0.001613633	-0.002766253	0.004680195	0.014707533	0.011139877	0.00711355	-0.0047756	-0.015833511	-0.000918502	0.016764276	0.014963369	0.003796491	13015.73708	6677.527275	14730.83535	1199.4568	1679.3447	984.9630002	3224.01	0.000903663	-0.000683338	-0.003330848	-0.003797752	-0.001096731	-0.003517693	0.000865757
2020-01-08	4216.276596	49.85373561	844.8024726	61.52956887	0.093213463	0.418366766	2562.764457	6.172586569	22435.47269	387.4436182	1272.091637	10258.80566	266.785399	736.2341326	2839.923077	2166.429333	1366.739278	-0.01171423	-0.043302842	-0.024551167	-0.008410781	-0.011885154	0.011373114	0.002755582	-0.004256642	-0.017207884	-0.001401328	0.00609957	0.019990706	0.003649998	-0.002754875	-0.008577526	-0.027801332	-0.006182845	13179.65607	6703.4565	14805.38007	1200.4465	1663.2132	991.0613102	3253.05	-0.001319914	-0.002017953	0.001917735	0.001710576	-0.013968729	-0.002036559	0.004890437
2020-01-09	4248.218085	49.50411854	858.3448141	62.89089159	0.09478461	0.417592165	2575.458392	6.245657175	22850.71723	390.2298851	1289.720877	10343.79982	274.9416915	740.1974612	2869.32967	2225.538667	1382.077604	0.007547206	-0.007037562	0.01590306	0.021883492	0.01671489	-0.001853204	0.004940993	0.011768403	0.018339197	0.007165678	0.013763317	0.008250863	0.030114458	0.005368807	0.010301472	0.02691864	0.011160063	13178.04878	6713.27305	14993.01166	1209.3866	1675.6553	990.8627956	3274.7	-0.00012196	0.00146333	0.01259357	0.007419718	0.007452919	-0.000200325	0.006633244
2020-01-15	4351.62234	47.98485363	868.1500123	64.26843176	0.096580629	0.409334317	2613.540197	6.304028049	23372.27625	389.0391459	1287.284514	10505.59562	277.4227976	741.7630465	2927.942308	2248.682667	1408.863172	0.024049106	-0.031170457	0.011358625	0.021667213	0.018771139	-0.019973051	0.014678165	0.009302432	0.022568039	-0.003056044	-0.001890849	0.015520742	0.008983643	0.002112858	0.020221454	0.01034558	0.019195241	13344.95785	6721.534062	14966.26866	1202.6059	1670.8175	994.5410592	3289.29	0.004501144	0.001054605	0.000626941	-0.00332863	-0.004828172	0.002630121	0.001868409
2020-01-16	4360.904255	48.94994662	873.2251679	64.29072708	0.097013706	0.407617369	2631.875882	6.271477482	23370.69392	390.7665805	1294.688029	10560.68058	278.3765486	742.7785614	2939.096154	2255.946667	1410.243703	0.002130706	0.019912867	0.005828922	0.000346849	0.004474074	-0.00420331	0.006991155	-0.005176832	-6.77E-05	0.00443043	0.00573479	0.005229694	0.003432001	0.001368119	0.003802211	0.003225129	0.00097941	13403.4266	6744.992607	14999.33037	1210.6533	1667.3251	993.3867559	3316.81	0.004371766	0.003483982	0.002206645	0.006669346	-0.002092422	-0.001161313	0.008331742
2020-01-21	4371.25	51.92337582	863.4604113	63.30610827	0.096660404	0.404251156	2657.263752	6.239711633	23403.98485	389.7679558	1302.975968	10559.17211	275.7585896	739.1114245	2938.010989	2252.088	1411.714091	0.000572082	-0.005868653	-0.01155482	-0.005465625	0.000611834	-0.00798884	0	-0.014069031	-0.002424373	-0.004471686	0.002981511	-0.003898823	-0.002521231	-0.00020989	0.000439581	-0.002882644	-0.005524281	13447.83041	6720.117885	15067.34951	1202.0982	1676.3204	993.1123989	3320.79	0.000372166	-0.008381577	0.002826272	-0.010206713	0.001863193	-0.006560359	-0.002655477
2020-01-22	4392.234043	52.37378993	869.8900694	63.11245763	0.096294999	0.399859773	2654.442877	6.223394081	23360.41495	388.0437723	1313.95597	10549.93927	275.7872491	739.6050776	2934.241758	2247.522667	1425.192648	0.004788982	0.008637184	0.007418797	-0.003063645	-0.00378746	-0.01092244	-0.001062135	-0.002618539	-0.00186338	-0.004433428	0.008391557	-0.000874773	0.000103924	0.000667678	-0.001283743	-0.002029213	0.009502363	13418.61848	6664.974624	14986.2636	1192.317	1685.1098	993.6776956	3321.75	-0.002174604	-0.008239551	-0.005396097	-0.008170057	0.005229572	0.000569055	0.000289046
2020-01-23	4397.154255	53.23943589	870.4661594	63.4218734	0.097005717	0.396485737	2650.211566	6.131437356	23401.35024	386.8878241	1308.371605	10584.03577	274.7463804	739.887165	2918.697802	2236.36	1428.095303	0.00111958	0.016393124	0.000662037	0.004890631	0.007353529	-0.00847385	-0.00159532	-0.014886229	0.001750802	-0.002983358	-0.004259097	0.003226703	-0.003781313	0.00038133	-0.005311517	-0.004979029	0.002034604	13407.73035	6623.312289	14849.09662	1188.5667	1680.7491	984.1930513	3325.54	-0.000811749	-0.006270556	-0.009194992	-0.003150345	-0.002591138	-0.009590836	0.001140314
2020-01-28	4377.632979	53.21424342	862.3571608	62.99534718	0.094718893	0.40224412	2634.696756	5.984060601	23134.59575	379.9314398	1302.912049	10630.98022	273.5492688	738.7165021	2863.458791	2177.621333	1410.006807	-0.004449409	-0.000473304	-0.009359359	-0.006747939	-0.023856431	0.0144191	-0.005871381	-0.024329834	-0.011464575	-0.018143976	-0.004181517	0.004425594	-0.004366672	-0.001583471	-0.019107297	-0.026616395	-0.012747068	13279.36869	6521.36491	14662.72084	1197.4545	1648.0084	971.2687578	3276.24	0.003567871	0.008838539	0.007149819	0.022866154	-0.008056496	0.004011396	0.01000335
2020-01-29	4412.420213	52.86725184	870.9476348	63.3417819	0.094701225	0.404193756	2634.696756	6.037233484	23237.03094	379.9705918	1297.34734	10609.67966	271.0194536	737.9830748	2868.332418	2182.802667	1406.412526	0.007915177	-0.006542005	0.00991233	0.005484304	-0.000186548	0.004835189	0	0.008846507	0.004418019	0.000103045	-0.004280125	-0.002005641	-0.009291145	-0.000993333	0.00170056	0.002376529	-0.002552378	13270.49864	6550.974489	14680.8345	1204.8059	1654.8179	973.3796018	3273.4	-0.00066818	0.004530119	0.001234592	0.006120421	0.004123444	0.002170927	-0.000867223
2020-01-30	4408.590426	52.71188316	880.8936604	62.44615864	0.093355311	0.402643387	2634.696756	6.037876788	23151.67874	377.9410686	1293.387501	10609.41958	271.192133	736.6572638	2868.684066	2199.090667	1403.997277	-0.000868333	-0.002943172	0.011355061	-0.014240449	-0.014314174	-0.003843083	0	0.00010655	-0.003679874	-0.005355579	-0.003056926	-2.45E-05	0.000636945	-0.001798149	0.000122589	0.007434264	-0.001718788	13233.38125	6475.975133	14510.98765	1188.3762	1638.6982	966.5181226	3283.66	-0.002800904	-0.01151462	-0.011636736	-0.013730638	-0.009788826	-0.007074092	0.003129454
2020-02-03	4421.542553	53.13135138	877.8520801	60.94966815	0.08966111	0.40132216	2645.980254	6.069231175	22964.35155	369.9440933	1279.360364	10703.59457	261.8347543	739.9294781	2816.351648	2163.384	1382.347175	0.002933622	0.007926258	-0.00345881	-0.024256312	-0.040375643	-0.003286778	0.004273511	0.005179512	-0.008124213	-0.021386385	-0.010904509	0.00883738	-0.035113952	0.00443214	-0.018411106	-0.016370279	-0.01554046	13092.09793	6454.255566	14435.80725	1173.8891	1636.13	954.1854191	3248.92	0.000362736	0.005762953	0.006123949	0.007367031	-0.01000092	-0.005455105	0.007228456
2020-02-04	4423.723404	52.81357412	881.3062013	62.33546824	0.090593612	0.400394898	2648.801128	6.080257454	22960.237	373.4468085	1281.127481	10780.44822	265.3485845	740.5077574	2821.445055	2170.24	1387.479918	0.000493111	-0.005998932	0.003927021	0.022482166	0.010346584	-0.002313191	0.00106553	0.001815102	-0.000179187	0.009423686	0.001380297	0.007154517	0.013330779	0.000781228	0.001806879	0.003164098	0.003706187	13189.28302	6557.04324	14673.66635	1193.9832	1637.9207	968.4984317	3297.59	0.007395771	0.015800085	0.016342748	0.016972691	0.001093874	0.014888851	0.014869265
2020-02-06	4404.361702	52.48274913	895.02502	63.37605439	0.092524491	0.397424763	2650.211566	6.135036593	22965.17593	376.7030568	1262.792188	10738.41929	264.0195744	744.5133992	2803.467033	2147.490667	1385.217155	-0.004386395	-0.006283716	0.015446547	0.016555522	0.021089674	-0.007445664	0.00053234	0.008969003	0.000215085	0.008681649	-0.014415243	-0.003906245	-0.005021129	0.00539474	-0.006392307	-0.010537732	-0.001632175	13361.54251	6643.809454	14936.37445	1217.8991	1678.9074	970.2228723	3345.78	0.005906287	0.006963435	0.00531736	0.007317625	0.018101357	-0.000937531	0.003320129
2020-02-10	4414.920213	51.68189952	888.7600148	62.84343241	0.09141416	0.3898782	2648.801128	6.160397558	22643.95532	371.8934555	1260.30403	10693.9456	254.2349894	743.3850494	2773.950549	2125.848	1386.897209	0.002394416	-0.015376913	-0.007024424	-0.008439666	-0.012072987	-0.019171258	-0.00053234	0.004125271	-0.014086036	-0.012849826	-0.001972306	-0.004150149	-0.037764251	-0.001516703	-0.010584382	-0.010129247	0.00121211	13319.74623	6587.760217	14777.31225	1214.0841	1666.0057	961.6657781	3352.09	0.003755641	-0.003980155	-0.003107097	-0.002047267	-0.006797112	-0.003946675	0.007299652
2020-02-12	4419.494681	52.82901524	880.269034	63.39962084	0.091243447	0.384452079	2643.159379	6.125016526	22685.42351	372.8259031	1242.376526	10684.40066	262.7413228	745.5994358	2734.442308	2110.762667	1379.357386	0.001035602	0.021952957	-0.009599668	0.008811448	-0.001869214	-0.014015233	-0.002132197	-0.00575986	0.001829639	0.00250416	-0.014326887	-0.000892954	0.03291099	0.00297436	-0.014344989	-0.007121446	-0.0054513	13454.69292	6662.702322	15006.50989	1226.4659	1660.8972	976.5400525	3379.45	0.010080348	0.011311742	0.015391051	0.010146816	-0.003071027	0.0153488	0.008128942
2020-02-13	4421.728723	53.80929637	883.9049037	63.32351924	0.090467486	0.38632504	2643.159379	6.173577884	22632.4147	371.7328825	1258.284182	10737.37897	262.3798233	749.7038082	2705.200549	2099.842667	1371.670524	0.000505369	0.018385676	0.004121901	-0.001201069	-0.008540661	0.004859938	0	0.007897099	-0.002339425	-0.002936024	0.012722934	0.00494622	-0.001376823	0.005489699	-0.010751456	-0.005186914	-0.005588371	13443.85184	6621.415238	14937.15878	1223.1813	1658.7735	970.1222126	3373.94	-0.000806072	-0.006216027	-0.004632113	-0.002681694	-0.001279464	-0.00659371	-0.001631773
2020-02-18	4414.840426	55.87980652	873.8766107	61.97152914	0.090734886	0.38486479	2626.234133	6.201741115	22314.99344	370.1577363	1261.361721	10790.90344	260.6366786	755.2750353	2685.645604	2095.714667	1376.645337	-0.00169136	-0.004557316	-0.009595981	-0.006873604	0.0037687	0.000373744	0.002150538	-0.001151538	-0.010569372	-0.002002689	-0.006371315	-0.003798449	-0.001214955	0.001869194	0.006841239	-0.00173156	-0.005271175	13469.85971	6551.056512	14797.5751	1241.9606	1614.7475	960.2786141	3370.29	-0.000120067	-0.004467567	-0.006996709	0.013640626	-0.021545053	-0.003135938	-0.002924252
2020-02-19	4425.984043	56.08409786	877.9201137	62.77856139	0.091145144	0.384646415	2613.540197	6.210832183	22202.22841	368.7884615	1260.809988	10857.74401	263.0692705	757.3201693	2713.82967	2124.693333	1381.571137	0.002520947	0.00364924	0.004616415	0.012938564	0.004511311	-0.000567568	-0.004845232	0.001464816	-0.005066141	-0.003706025	-0.000437506	0.006175054	0.009289982	0.002704141	0.010439652	0.013732853	0.003571732	13548.00091	6600.1392	14892.12	1252.2902	1603.6226	964.8550156	3386.15	0.005784427	0.007464404	0.006368891	0.008282775	-0.006913403	0.004754382	0.004694789
2020-02-20	4437.68617	55.80082189	881.8183879	62.61102951	0.091178576	0.387822658	2609.308886	6.314752446	22484.55497	367.0444763	1260.741066	10901.59351	262.1089003	757.9266573	2729.148352	2135.304	1370.496937	0.002640471	-0.005063713	0.004430523	-0.002672183	0.000366732	0.008223658	-0.001620308	0.01659366	0.012635965	-0.004740175	-5.47E-05	0.004030413	-0.003657316	0.000800514	0.005628802	0.004981547	-0.008047955	13538.59967	6541.2217	14743.456	1234.2993	1589.9754	958.412675	3373.23	-0.000694162	-0.008966787	-0.010032891	-0.014470594	-0.008546651	-0.006699395	-0.00382284
2020-03-02	4364.202128	52.27386103	785.7717875	56.77680868	0.077375905	0.390808391	2564.174894	5.858593545	20846.49869	349.2298536	1274.258135	10614.30908	254.5204888	754.2454161	2531.815934	1959.784	1297.067393	-0.011759175	-0.045826692	-0.094693045	-0.073034397	-0.127946313	0.003855955	-0.01852914	-0.058952538	-0.054894105	-0.009822094	-0.001628874	-0.018248762	0.002853443	-0.004124179	-0.058400073	-0.052728477	-0.034571425	12393.87541	5931.940944	13188.32301	1092.379	1504.525	847.7070657	3090.23	0.023138223	0.017561384	0.01038759	-0.00417143	0.008780933	0.011769298	0.045010865
2020-03-03	4356.25	52.65148455	793.5154545	57.2896367	0.081313282	0.391212498	2538.787024	5.988615796	21339.34829	351.7640062	1251.114872	10653.45113	254.566381	753.8081805	2543.596154	2015.072	1308.691627	-0.001823789	0.007197978	0.009806613	0.008991803	0.049633946	0.001033494	-0.009950331	0.021950734	0.0233667	0.007230202	-0.018329103	0.003680885	0.000180292	-0.000579867	0.004642083	0.027820664	0.008922015	12290.36893	5995.587089	13324.15806	1100.6535	1490.1314	858.5225311	3003.37	-0.00838649	0.010672245	0.010246965	0.007546208	-0.00961293	0.01267779	-0.02851053
2020-03-04	4333.75	51.94495171	779.4566994	56.85123769	0.084255619	0.39305604	2548.660085	6.010045758	21130.96447	356.4047363	1246.069484	10667.41743	252.2636709	754.0056417	2540.260989	2006.533333	1271.520762	-0.005178378	-0.013509898	-0.017875878	-0.007681756	0.035545888	0.004701312	0.003881347	0.003572063	-0.009813231	0.013106471	-0.004040867	0.001310106	-0.009086777	0.000261917	-0.001312061	-0.004246404	-0.028814246	12529.51762	6079.690125	13492.05513	1104.3724	1491.6656	871.5743594	3130.12	0.019271328	0.013930015	0.01252222	0.003373116	0.001029044	0.01508826	0.041336351
2020-03-05	4302.632979	51.65081379	789.9673924	56.8325146	0.084028938	0.39301441	2551.480959	5.972960864	20929.94924	358.2054054	1238.025099	10683.54239	255.4361394	749.0691114	2557.524725	1991.338667	1264.283186	-0.007206062	-0.005678586	0.013394531	-0.000329389	-0.002694022	-0.000105919	0.001106195	-0.006189601	-0.009558364	0.005039595	-0.006476737	0.001510467	0.012497581	-0.0065686	0.006773059	-0.007601414	-0.005708324	12339.91055	5997.46257	13362.55826	1085.3978	1514.4249	866.81889	3023.94	-0.0152485	-0.013617254	-0.009644367	-0.017330654	0.015142415	-0.005471123	-0.034510726
2020-03-11	3960.824468	49.81176735	711.1445871	52.57844229	0.073879434	0.382052185	2534.555712	5.470833333	17147.08286	341.3713205	1196.45393	9966.371649	237.3756218	734.0761636	2366.307692	1747.330667	1153.304289	-0.082774953	-0.036254703	-0.105115903	-0.077802409	-0.128726745	-0.028289069	-0.006655599	-0.087811811	-0.199353048	-0.048135779	-0.034155324	-0.069487872	-0.073328646	-0.020218462	-0.077709082	-0.130717819	-0.091874193	10382.02255	5226.1794	11833.28765	909.1277	1408.2608	754.9842413	2741.38	-0.048105624	-0.010453685	-0.00827238	-0.003882665	-0.025298941	-0.023444219	-0.050102857
2020-03-16	3710.904255	44.47680215	598.7021891	45.93963717	0.06382663	0.373871592	2352.609309	5.070093227	15114.00778	297.3714153	1006.163962	9575.159234	211.8733159	715.2186178	2316.340659	1589.250667	966.1075562	-0.065176621	-0.113283495	-0.172111472	-0.134977894	-0.146263993	-0.021644808	-0.074493304	-0.076071745	-0.126206082	-0.137988887	-0.173217081	-0.040044426	-0.113655259	-0.026024533	-0.021342166	-0.094826664	-0.177111226	8851.618447	4330.544922	9753.728325	751.3226	1243.4703	627.6047793	2386.13	-0.108611089	-0.054481955	-0.049755082	-0.055159798	-0.006797274	-0.050264153	-0.127652141
2020-06-15	3391.329787	46.62983028	658.9620642	47.92999753	0.066445579	0.353753342	2327.221439	5.670732312	17580.0455	350.3576438	1034.936462	9156.534381	204.934537	665.9238364	2509.346154	1936.973333	1162.08305	-0.090053469	0.047272718	0.095901673	0.042413262	0.04021275	-0.055312505	-0.010850016	0.11195906	0.151142499	0.163972558	0.028194993	-0.044704401	-0.033297933	-0.071412951	0.080033585	0.197863991	0.184694237	11290.5469	5419.129716	13403.84216	963.4181	1509.468	760.443415	3066.59	0.006146127	-0.009398135	-0.007701184	0.006634248	-0.027461002	-0.003478559	0.008277851
2020-06-16	3402.234043	46.65251525	675.8608623	48.23706736	0.070195899	0.355076909	2303.244006	5.710896613	17870.02765	355.1444951	1046.473103	9175.208129	205.7618176	666.9957687	2516.620879	1948.856	1178.652144	0.003210175	0.000486372	0.025321263	0.006386196	0.054906639	0.003734515	-0.010356474	0.007057771	0.016360396	0.013570263	0.011085525	0.002037314	0.004028678	0.001608398	0.002894858	0.006115917	0.014157407	11444.04042	5600.241768	13926.54833	993.4259	1572.5549	784.5164243	3124.74	0.013503289	0.032874536	0.038255576	0.030671993	0.040944351	0.031165804	0.018784885
2020-06-17	3389.042553	46.66390904	674.0331243	48.16156296	0.069694464	0.35829713	2294.781382	5.722676377	17806.92458	356.5751665	1081.165429	9156.742445	204.3535744	666.51622	2535.695055	1949.245333	1191.673247	-0.003884839	0.000244197	-0.002707974	-0.001566504	-0.007169002	0.009028203	-0.003680986	0.002060558	-0.003537473	0.004020328	0.032614	-0.002014591	-0.006867573	-0.000719227	0.007550702	0.000199755	0.010986875	11382.28698	5611.473504	13907.61965	990.4162	1567.7213	783.2929341	3113.49	-0.005410734	0.002003572	-0.001360104	-0.003034216	-0.003078458	-0.001560764	-0.003606796
2020-06-22	3400.292553	46.66631747	663.9022442	50.27657817	0.068437227	0.362043057	2300.423131	5.789494539	17882.16954	353.2998247	1072.663938	9128.627792	202.8416112	664.0620592	2544.104396	1936.024	1183.640572	0.003314024	5.16E-05	-0.01514434	0.042978072	-0.018203958	0.010400533	0.002455495	0.011608395	0.004216698	-0.009228005	-0.007894344	-0.0030751	-0.007426267	-0.003688868	0.003310898	-0.006805903	-0.00676349	11455.81395	5548.97731	13750.46826	984.378	1563.9459	775.860121	3117.86	0.005851609	-0.005926945	-0.005245219	-0.003033252	-0.001528807	-0.00034432	0.006474056
2020-06-23	3405.106383	46.68829767	665.7481713	51.44630958	0.067731557	0.362240209	2296.191819	5.870654549	18164.08256	352.4415341	1073.784156	9166.781535	203.4309901	663.8081805	2544.31044	1937.354667	1176.182437	0.001414709	0.000470897	0.002776562	0.022999406	-0.01036473	0.000544406	-0.001841056	0.013921146	0.015642057	-0.00243231	0.001043788	0.00417086	0.002901398	-0.000382385	8.10E-05	0.000687083	-0.006320948	11515.79609	5679.010224	14174.39157	1008.8265	1581.8469	790.3793047	3131.29	0.005222296	0.023163319	0.030364047	0.024533084	0.011381038	0.018540715	0.004298191
2020-06-24	3406.462766	46.73984245	682.2861873	50.59326907	0.069780212	0.364598322	2287.729196	5.921372676	18442.90826	351.4512922	1069.548025	9166.651495	203.3750544	663.0183357	2534.593407	1923.562667	1178.957114	0.000398259	0.00110341	0.024537721	-0.016720186	0.029798273	0.006488707	-0.003692312	0.008602158	0.015233762	-0.002813617	-0.003952851	-1.42E-05	-0.000274999	-0.001190577	-0.003826434	-0.007144446	0.002356275	11253.31469	5494.89408	13641.96432	971.1169	1566.1595	761.799787	3050.33	-0.023056942	-0.032957649	-0.038286272	-0.038096201	-0.009966644	-0.036829188	-0.026195279
2020-06-29	3398.138298	46.90115433	665.2998686	50.68130876	0.067602099	0.364594766	2255.28914	5.853659144	18265.51836	348.7584597	1039.999009	9156.300309	203.9415941	659.6614951	2486.892857	1943.309333	1164.144316	-0.002446719	0.003445329	-0.02521133	0.001738634	-0.031711441	-9.75E-06	-0.014281522	-0.011501333	-0.009664881	-0.00769154	-0.028016392	-0.00112986	0.002781816	-0.005075828	-0.01899915	0.010213339	-0.012643922	11248.15086	5580.457064	13802.72421	982.3751	1522.8562	763.6277729	3053.24	0.012690961	0.013581338	0.018049044	0.02011286	-0.022063731	0.006300813	0.014578908
2020-06-30	3397.898936	47.01423225	666.5329071	50.52336039	0.067799532	0.364349723	2260.930889	5.802466384	18216.60169	350.4892002	1045.852624	9144.414651	205.3743026	664.0056417	2472.131868	1926.424	1166.995235	-7.04E-05	0.002408082	0.001851642	-0.003121368	0.002916259	-0.000672323	0.00249844	-0.008783895	-0.002681681	0.004950303	0.005612701	-0.001298928	0.007000531	0.006563829	-0.0059532	-0.008726927	0.002445946	11384.81068	5527.321602	13785.77941	976.6904	1530.2925	762.513223	3100.29	0.012076323	-0.009567326	-0.001228396	-0.005803498	0.004871243	-0.001460612	0.015292334
2020-07-07	3406.25	47.19383997	689.2514321	53.25171581	0.068942799	0.362162234	2236.953456	5.82745446	18333.35502	366.2700175	1054.190469	9111.072388	211.5263814	658.7306065	2539.513736	1973.474667	1182.03676	0.002454699	0.003813005	0.033516616	0.052594215	0.016721869	-0.006021912	-0.01066175	0.004297211	0.00638872	0.044040921	0.007940684	-0.003652852	0.029515545	-0.007975986	0.026891737	0.024130345	0.012806748	11481.63145	5694.37117	14244.3672	1013.155	1547.2875	776.040975	3145.32	-0.007693788	-0.010557867	-0.012298423	-0.003481356	-0.004536876	-0.009407623	-0.010877509
2020-07-08	3413.111702	47.54460428	694.6713144	52.71875526	0.070852448	0.361993589	2251.057828	5.814927051	18268.8242	370.4526845	1054.152852	9086.130711	213.5527282	656.5444288	2534.285714	1971.802667	1174.093941	0.002012418	0.007404933	0.007832677	-0.010058746	0.027322357	-0.00046577	0.006285376	-0.002152036	-0.003526068	0.011354915	-3.57E-05	-0.002741267	0.009534047	-0.003324293	-0.002060792	-0.000847596	-0.006742282	11544.68164	5621.703318	14101.64257	1012.3064	1533.9528	772.70162	3169.94	0.005476374	-0.012843473	-0.010070259	-0.000837933	-0.008655465	-0.00431235	0.007797026
2020-07-13	3497.792553	48.25250323	689.2898613	52.88599377	0.070373899	0.37808654	2239.77433	5.832747546	18424.7681	376.6100105	1056.493785	9096.455889	219.1925153	657.0803949	2554.340659	1976.589333	1172.773315	0.024507673	0.014779399	-0.007776924	0.003167256	-0.006777076	0.043496609	-0.005025136	0.003059926	0.00849984	0.016484468	0.002218215	0.001135722	0.026066636	0.000816011	0.007882304	0.002424617	-0.001125437	11527.53741	5728.202967	14501.08601	1018.4023	1551.7603	777.4056092	3155.22	-0.002758424	0.021793968	0.017763425	0.015182291	0.019004782	0.011017845	-0.009406624
2020-07-15	3468.856383	48.13239119	664.8790063	52.11039397	0.069874795	0.377677803	2227.080395	5.882462732	18081.10044	371.9352569	1070.872948	9002.30691	219.4856724	656.2764457	2580.931319	1978.144	1149.380531	-0.008307103	-0.002492343	-0.036056802	-0.014774107	-0.007117444	-0.001081652	-0.005683627	0.00848734	-0.018828634	-0.012490399	0.01351848	-0.010404007	0.001336548	-0.001224266	0.010356179	0.000786231	-0.02014817	11868.87099	5846.716712	14798.21351	1037.7109	1573.8039	792.8589612	3226.56	0.015729154	0.026118586	0.024279495	0.021762083	0.018979606	0.02851379	0.009041045
2020-07-20	3439.920213	48.01966095	649.649098	54.1276621	0.068122795	0.3900782	2239.77433	5.87495465	17687.2822	372.8914956	1072.584334	8996.689181	223.5991539	654.696756	2574.651099	1967.296	1154.118448	-0.00837669	-0.002344834	-0.023172711	0.03798094	-0.025393112	0.032305773	0.005683627	-0.001277165	-0.022021357	0.002567682	0.001596847	-0.000624227	0.018568001	-0.002409951	-0.002436281	-0.00549902	0.004113676	11949.83386	5830.672464	14936.11402	1056.1356	1555.9693	788.9820832	3251.84	0.006011886	0.006424535	0.011554336	0.008769415	0.001189291	0.004275391	0.008371764
2020-07-21	3465.159574	48.20427819	660.7047059	54.78267312	0.069526001	0.386094118	2244.005642	5.855183221	17652.04364	374.4556546	1069.439749	9042.85339	224.2260071	653.7376587	2581.428571	1977.936	1159.063308	0.007310407	0.003837246	0.016874634	0.012028591	0.020388912	-0.010266063	0.001887387	-0.003371051	-0.001994298	0.004185903	-0.00293609	0.005118124	0.002799546	-0.001466023	0.002628926	0.005393866	0.004275382	12020.64555	5840.827604	15072.52507	1065.7515	1565.2853	796.2676077	3257.3	0.005908259	0.001740161	0.009091515	0.009063598	0.005969412	0.009191708	0.001677641
2020-07-22	3438.617021	48.09620982	654.1031604	54.71104144	0.070184466	0.381421098	2241.184767	5.842832971	17154.08446	372.7930467	1077.673478	9159.265222	224.7044358	653.7658674	2578.615385	1980.770667	1160.569095	-0.007689323	-0.0022444	-0.010041925	-0.001308416	0.009426207	-0.01217716	-0.001257862	-0.002111513	-0.028615257	-0.004449953	0.007669618	0.012791194	0.002131417	4.31E-05	-0.001090373	0.001432118	0.001298298	12049.97019	5831.977536	15172.10065	1069.8869	1552.0712	787.7601607	3276.02	0.002436552	-0.001516357	0.006584703	0.003872758	-0.008477811	-0.010741641	0.00573064
2020-07-27	3409.228723	48.91111183	662.2152802	54.41326643	0.070404954	0.375072642	2208.744711	5.843101741	17490.62092	374.2457378	1086.858394	9250.94344	229.0733235	649.0126939	2569.054945	1988.197333	1179.234854	-0.008583277	0.01680123	0.012325623	-0.005457551	0.003136626	-0.01678429	-0.01458029	4.60E-05	0.019428484	0.003889204	0.008486797	0.00995958	0.019256222	-0.007297011	-0.003714477	0.003742371	0.015955315	12080.52773	5808.99312	15098.26416	1054.7012	1585.6195	785.4548241	3239.41	0.002532692	-0.003948888	-0.004878477	-0.014295438	0.021384886	-0.002930735	-0.011238057
2020-07-28	3428.617021	49.02049527	661.3945533	55.01983352	0.070718363	0.371845772	2215.796897	5.848913568	17937.2549	378.5422055	1091.584251	9254.454521	231.4614378	649.7038082	2574.656593	1989.122667	1177.486726	0.005670894	0.002233875	-0.001240134	0.011085737	0.00444164	-0.008640542	0.003187762	0.000994153	0.025215039	0.011414939	0.004338755	0.000379466	0.010371142	0.001064304	0.002178058	0.000465305	-0.001483526	12055.126	5775.238998	15039.09758	1042.9498	1580.492	791.6981745	3218.44	-0.002104914	-0.005827614	-0.003926466	-0.01120446	-0.003238992	0.007917283	-0.006494444
2020-08-12	3496.143617	54.63424272	683.9972003	56.05980359	0.071664014	0.390268052	2217.207334	5.807435585	18565.07677	371.2915921	1107.266324	9276.795398	240.5460997	647.2778561	2624.478022	2038.813333	1187.085092	0.019503558	0.108422361	0.033603259	0.018725312	0.013283454	0.048354639	0.000636335	-0.007116835	0.034402394	-0.019339857	0.014264124	0.002411158	0.03849847	-0.003740924	0.019165864	0.024674268	0.008118526	12505.86993	5971.793201	15371.31337	1074.1757	1589.6503	818.0150149	3380.35	0.007520997	0.007954227	0.007574677	0.014014558	0.007958866	0.020655087	0.013899456
2020-08-18	3587.632979	55.68505164	694.9540799	56.76887001	0.072217042	0.384668792	2228.490832	5.792619344	18794.5654	377.2504483	1121.049727	9286.366344	238.8287627	643.25811	2685.516484	2094.285333	1210.477876	0.02583211	0.019050896	0.015891947	0.01256907	0.007687332	-0.014451132	0.005076153	-0.002554514	0.012285531	0.01592157	0.012371296	0.001031176	-0.007164933	-0.006229596	0.022991041	0.026844426	0.019514421	12624.19134	5879.254236	15337.02346	1052.0049	1617.355	799.0718404	3389.78	0.000999103	-0.00237609	0.001446251	-3.80E-07	0.006928803	-0.001681024	0.002300729
2020-08-19	3604.547872	56.52079194	701.0730279	56.83646376	0.072466989	0.386412163	2228.490832	5.857648522	18850.04913	377.2913424	1119.003487	9382.856043	238.5901029	641.8476728	2696.093407	2094.146667	1225.50034	0.004703698	0.014896831	0.008766287	0.001189975	0.003455077	0.004521896	0	0.011163667	0.002947767	0.000108395	-0.001826957	0.010336859	-0.000999792	-0.002195053	0.00393077	-6.62E-05	0.012333981	12586.27287	5939.328559	15485.84789	1062.1135	1616.7794	802.404422	3374.85	-0.003008156	0.010166167	0.009656828	0.009563019	-0.000355953	0.004161893	-0.004414144
2020-08-24	3631.728723	56.13106783	719.5272463	58.00484052	0.072544336	0.390685456	2224.25952	5.81618174	18778.60998	375.6627949	1109.616436	9597.344063	236.3741477	635.077574	2717.134615	2121.968	1244.356705	0.007512421	-0.006919116	0.025982336	0.020348377	0.001066772	0.010998196	-0.001900539	-0.007104259	-0.003797065	-0.004325762	-0.008424143	0.022602201	-0.009331108	-0.010603851	0.007774036	0.013197808	0.015269492	12589.26327	5932.847283	15479.92994	1056.0822	1607.8415	794.6717051	3431.28	0.006413168	0.029134439	0.029969097	0.023117357	0.002777385	0.018319083	0.009993581
2020-08-25	3653.803191	56.40296624	720.8289251	57.91730787	0.074628855	0.389889331	2221.438646	5.793935349	18989.92641	372.8473804	1109.537349	9701.246044	239.1175736	634.0620592	2722.285714	2116.896	1241.304289	0.006059828	0.004832297	0.001807441	-0.001510197	0.028329323	-0.002039844	-0.001269035	-0.003832247	0.011190195	-0.007522751	-7.13E-05	0.010767935	0.011539449	-0.00160032	0.001893989	-0.002393095	-0.002456021	12594.72487	5916.770178	15430.99787	1052.3999	1615.3102	788.5602351	3443.62	0.000433736	-0.002713525	-0.003166007	-0.003492848	0.004634416	-0.007720284	0.003589874
2020-08-26	3651.888298	56.93606889	721.7627949	58.20695125	0.074504509	0.389399644	2217.207334	5.8386711	19062.43663	371.5573672	1107.88256	9747.696341	242.498748	634.2313117	2719.486264	2121.344	1233.432267	-0.00052422	0.00940729	0.001294711	0.004988518	-0.001667582	-0.001256753	-0.001906578	0.007691479	0.00381108	-0.003465895	-0.001492536	0.004776649	0.014041177	0.000266898	-0.001028875	0.002098985	-0.006361929	12763.1851	5951.594127	15549.86784	1057.5154	1620.4983	793.5168643	3478.73	0.013286798	0.005868382	0.007673804	0.004849019	0.003206682	0.006265997	0.010144041
2020-08-27	3672.579787	57.46904628	721.8190727	58.62379692	0.074650503	0.390537036	2224.25952	5.889308236	19152.68325	372.5808771	1102.005859	9720.413943	245.5075807	628.6459803	2715.090659	2115.848	1234.891763	0.005649979	0.009317437	7.80E-05	0.00713592	0.001957615	0.002916629	0.003175614	0.008635324	0.004723093	0.002750861	-0.005318563	-0.00280278	0.012331278	-0.008845464	-0.001617644	-0.002594172	0.001182581	12743.91804	5921.854182	15461.56262	1040.5503	1607.6968	789.3008487	3484.55	-0.001510721	-0.005009498	-0.005695026	-0.016172487	-0.007931099	-0.005327241	0.001671626
2020-09-01	3738.324468	57.34236567	707.8580258	58.5413382	0.07407069	0.395403046	2225.669958	5.915046059	19302.09767	367.2733856	1126.951291	9831.67619	250.1376919	631.9464034	2706.230769	2106.362667	1232.242342	0.017743153	-0.002206761	-0.019530971	-0.001407564	-0.007797355	0.012382807	0.000633915	0.004360741	0.007770954	-0.014347643	0.022383987	0.011381233	0.018683708	0.005236317	-0.003268538	-0.004493072	-0.002147773	12749.89659	5919.30047	15552.23348	1043.5067	1613.4976	783.7397045	3526.65	-0.000434101	-0.007020479	0.001491295	-0.006399848	-0.000310767	-0.010042972	0.005299487
2020-09-02	3718.75	57.70108829	708.4796029	58.77692611	0.073219846	0.391588114	2222.849083	5.960929301	19234.74132	370.8937402	1121.864006	9802.651256	252.7743721	634.7108604	2695.486264	2136.917333	1238.153846	-0.005249918	0.006236318	0.000877725	0.004016224	-0.011553403	-0.009695057	-0.001268231	0.007727108	-0.00349569	0.009809116	-0.004524421	-0.002956552	0.010485747	0.004364971	-0.003978187	0.014401686	0.004785884	12778.73269	5968.146814	15708.03232	1045.345	1618.6754	786.340197	3580.84	0.00225912	0.008218185	0.009967934	0.001760106	0.003203915	0.003312564	0.015248998
2020-09-03	3750.531915	58.09291326	708.7541496	58.60498639	0.072522979	0.391324395	2231.311707	5.959382247	19185.83579	365.7294558	1117.001806	9743.092924	254.3533418	631.1706629	2702.258242	2145.357333	1239.534377	0.008510084	0.006767647	0.00038744	-0.00292958	-0.009563041	-0.000673687	0.003799878	-0.000259566	-0.0025458	-0.014021739	-0.004343456	-0.00609427	0.006227129	-0.005593267	0.002509189	0.003941835	0.00111437	12534.39762	5917.745976	15425.1437	1030.1935	1625.8554	772.4401475	3455.06	-0.019305606	-0.008480834	-0.018173308	-0.014600326	0.004425917	-0.017834993	-0.035757587
2020-09-08	3729.361702	58.72098857	693.1364012	57.05481821	0.07167055	0.39177291	2234.132581	5.857514362	19018.11642	364.6951512	1108.858148	9626.0569	252.4675423	626.7136812	2681.505495	2157.210667	1230.649421	-0.001838223	0.005255928	-0.016070199	-0.013280139	0.000405786	-0.003333528	0	0.001164247	0.001023632	-0.000947667	-0.004394889	-0.001395873	-0.011281615	-0.001933584	0.003633389	0.004882387	0.002572139	12204.9276	5861.29332	15283.17691	1014.8022	1619.777	768.6699427	3331.84	-0.015095492	-0.003124555	0.004912792	-0.001877322	0.005832344	0.009801531	-0.028148867
2020-09-09	3708.989362	58.65208186	692.6393391	57.09598803	0.069537141	0.392112886	2235.543018	5.808140908	19002.746	358.882628	1109.17677	9589.307589	252.5130314	626.3751763	2668.332418	2154.597333	1227.72226	-0.005477663	-0.001174149	-0.000717377	0.000721323	-0.030218911	0.000867412	0.000631114	-0.008464805	-0.000808526	-0.016066409	0.000287301	-0.003824997	0.000180162	-0.000540273	-0.004924674	-0.001212176	-0.002381383	12437.25803	5937.100354	15584.16733	1038.7027	1600.3003	779.9584489	3398.96	0.018856876	0.012850576	0.019502809	0.023278814	-0.012097186	0.014578974	0.019944799
2020-09-10	3696.037234	59.10399726	702.5286978	57.9948062	0.065120347	0.394120303	2239.77433	5.78687025	19083.45324	357.8148637	1116.710485	9587.304972	256.7077968	626.5867419	2682.357143	2169.376	1230.532335	-0.003498202	0.007675487	0.014176822	0.015619606	-0.065623962	0.005106427	0.001890956	-0.003668937	0.004238142	-0.002979681	0.006769205	-0.00020886	0.016475604	0.000337705	0.005242224	0.006835715	0.002286237	12297.00653	5952.854657	15651.21376	1045.7631	1619.8374	770.5177778	3339.19	-0.011340786	0.00265002	0.004292986	0.006774328	0.012134475	-0.01217792	-0.01774124
2020-09-14	3727.393617	60.03677626	699.6847853	58.39005572	0.068728376	0.396145592	2242.595205	5.800464473	19219.29366	364.8424864	1107.993147	9582.64954	255.7329576	623.8363893	2712.324176	2201.618667	1229.437713	0.008447999	0.015658754	-0.004056324	0.006792138	0.053925106	0.0051256	0.001258654	0.002346395	0.007093016	0.019450004	-0.007836893	-0.000485701	-0.003804695	-0.004399082	0.011109958	0.014753279	-0.000889947	12417.56357	5999.612688	15668.79062	1044.3287	1653.36	773.7425448	3383.54	0.009285753	0.005371938	0.001158647	0.002553028	0.013735578	0.005760826	0.012661315
2020-09-15	3726.43617	60.12310243	699.7510617	58.84767148	0.067842993	0.401756413	2228.490832	5.780689202	19248.29843	370.7250938	1104.734966	9565.146152	254.9871707	626.6431594	2717.730769	2219.130667	1227.771273	-0.000256901	0.001436855	9.47E-05	0.007806669	-0.012966047	0.014064167	-0.006309169	-0.003415081	0.001508011	0.015995085	-0.002944947	-0.001828241	-0.002920533	0.004489118	0.001991359	0.00792268	-0.001356368	12470.60565	6026.782356	15718.45316	1047.6718	1646.5002	783.0847039	3401.2	0.00426244	0.004518347	0.003164507	0.003196082	-0.004157637	0.01200168	0.005205812
2020-09-17	3817.154255	60.19490267	701.2135374	58.80341576	0.066524459	0.40488475	2236.953456	5.816672554	19649.82835	365.5641459	1086.74043	9486.966088	254.9316043	628.0818054	2731.335165	2223.434667	1228.209666	0.024052859	0.001193508	0.002087813	-0.000752322	-0.019626424	0.007756492	0.003790276	0.006205457	0.020645939	-0.014019035	-0.016422672	-0.008207017	-0.000217942	0.002293167	0.004993305	0.00193762	0.000357	12308.12121	5945.09815	15581.61916	1031.9583	1655.6533	781.3669608	3357.01	-0.005434958	-0.012990059	-0.009655659	-0.013852908	-0.002504451	-0.00769943	-0.008447955
2020-09-24	3857.420213	58.73709113	691.6722076	54.72525928	0.062861823	0.401453898	2235.543018	5.732540897	20312.2429	360.119976	1076.773331	9433.103509	252.4431216	620.0705219	2689.090659	2196.312	1216.288632	0.005239885	0.001525722	-0.004655465	-0.036155229	-0.032779106	0.002552821	-0.006916092	-0.017927047	0.005465127	-0.011020833	-0.013965009	6.34E-05	0.002752977	-0.00580619	-0.005403075	-0.001049694	-0.007005017	11897.90639	5546.07099	14680.35077	974.9448	1631.7999	736.7624417	3246.59	0.004800548	-0.012316647	-0.006911166	-0.00549085	-0.012211688	-0.017815755	0.002982954
2020-09-28	3854.148936	58.86908143	696.1409423	57.27661042	0.063714859	0.402055322	2234.132581	5.69874742	20091.0248	362.0308945	1074.562973	9418.565034	245.7630865	616.8970381	2715.357143	2222.573333	1223.191287	-0.000848408	0.002244616	0.006439988	0.045566964	0.013478769	0.001496994	-0.000631114	-0.00591247	-0.010950615	0.00529231	-0.002054871	-0.001542408	-0.026817953	-0.005131082	0.009720398	0.011886094	0.005659135	12141.4337	5652.09609	15020.30529	987.2916	1664.8298	759.634864	3351.6	0.012330159	0.026826395	0.034794616	0.024657125	0.016435878	0.030317355	0.015982151
2020-09-29	3805.398936	58.7665391	697.1411854	57.21250557	0.063217942	0.404319384	2236.953456	5.661421735	19663.09602	361.470977	1076.311328	9400.957615	248.6263187	615.4583921	2722.725275	2209.157333	1223.893805	-0.012729383	-0.00174339	0.001435809	-0.001119842	-0.007829647	0.005615424	0.00126183	-0.006571349	-0.021529608	-0.001547799	0.001625716	-0.001871187	0.011583032	-0.002334792	0.002709829	-0.006054538	0.000574167	12106.28034	5654.488314	15008.77456	990.0871	1659.4791	753.8010002	3335.47	-0.002899522	0.000423156	-0.000767971	0.002827483	-0.003219138	-0.007709468	-0.004824245
2020-10-05	3831.356383	58.34507446	699.7125669	58.85120931	0.06463593	0.398685292	2224.25952	5.60025051	20298.41529	363.7397787	1091.462235	9343.870043	238.06493	612.8490832	2735.346154	2202.045333	1221.985024	0.006798056	-0.007197689	0.00368168	0.028239879	0.022182295	-0.014032756	-0.005690816	-0.01086372	0.031799238	0.006256965	0.013978539	-0.00609104	-0.04340759	-0.004248631	0.004624674	-0.00322452	-0.001560814	12367.31479	5733.216616	15096.35521	1007.1547	1639.315	767.6981767	3408.63	0.016022683	0.012926304	0.014150139	0.016568234	0.014397658	0.013423079	0.017815885
2020-10-06	3843.829787	58.1174536	709.0288589	59.31268512	0.066345772	0.401620057	2217.207334	5.578737233	20506.81707	363.1589077	1098.963891	9370.866353	238.3557267	611.5091678	2751.725275	2231.821333	1220.631722	0.003250322	-0.003908917	0.013226597	0.007810815	0.026109588	0.007334146	-0.003175614	-0.003848882	0.010214552	-0.001598218	0.006849521	0.002885034	0.001220756	-0.002188764	0.005970095	0.013431368	-0.001108076	12233.37101	5774.19507	15222.65059	1015.964	1648.4922	766.699098	3360.95	-0.010889542	0.007122128	0.008331151	0.008708689	0.00558258	-0.001302243	-0.014086779
2020-10-07	3854.734043	58.21110005	720.9916485	59.57424052	0.066077327	0.403095091	2201.692525	5.651003586	20667.11322	358.3688199	1102.135915	9384.000395	242.5993	610.5218618	2728.68956	2229.010667	1223.831178	0.002832805	0.001610034	0.016731325	0.004400077	-0.004054359	0.003665982	-0.007022052	0.012870707	0.007786333	-0.013277821	0.002882219	0.001400601	0.017646903	-0.001615845	-0.008406608	-0.001260153	0.002617718	12375.36723	5746.114	15216.92689	1010.9366	1642.5686	763.3749735	3419.45	0.011540437	-0.004875065	-0.00037607	-0.004960688	-0.003599816	-0.004345057	0.017256047
2020-10-13	3942.101064	57.07075682	719.7817533	60.00479726	0.067920243	0.409174284	2207.334274	5.673437427	20979.65325	368.2279092	1111.115484	9348.967612	244.7738899	616.7136812	2762.873626	2293.618667	1237.625596	0.002512887	0.006095339	-0.007837625	-0.001150137	0.00494696	0.010272219	-0.001915098	0.001008294	-0.003977436	0.005413894	0.00212445	0.002905752	-0.00284086	0.004837295	-8.95E-06	0.006547319	0.002723069	12572.01706	5831.747907	15345.48351	1015.0066	1652.85	769.88936	3511.93	-0.002914885	-0.000516776	-0.003151805	-0.00941967	0.002000305	-0.010141976	0.009958503
2020-10-14	3927.154255	57.08087582	722.0094808	60.19828803	0.069094175	0.408625868	2217.207334	5.650782179	20913.67871	367.1809088	1124.976008	9346.860964	246.0090909	617.8138223	2754.406593	2291.226667	1245.200817	-0.003798791	0.000177291	0.003090224	0.003219401	0.017136309	-0.001341198	0.00446287	-0.004001208	-0.003149647	-0.002847399	0.012397258	-0.00022536	0.005033604	0.001782287	-0.00306928	-0.001043438	0.006102114	12524.08859	5806.4505	15307.9705	1018.5602	1654.2017	769.5448456	3488.67	-0.003819599	-0.004347313	-0.002447556	0.003494947	0.000817465	-0.000447586	-0.006645169
2020-10-15	3930.398936	57.46758348	721.1628305	58.72082696	0.067987012	0.409110172	2217.207334	5.673490801	20844.74587	364.4998194	1125.6522	9346.314796	246.8008997	615.0070522	2747.104396	2281.010667	1240.127978	0.000825876	0.006751887	-0.001173319	-0.024849447	-0.016153742	0.0011845	0	0.004010616	-0.003301509	-0.00732861	0.000600892	-5.84E-05	0.003213447	-0.004553419	-0.002654617	-0.004468717	-0.004082233	12472.43386	5658.813916	14860.84675	982.4994	1639.5961	747.2873419	3483.34	-0.004132959	-0.02575514	-0.029643621	-0.036045607	-0.008868605	-0.029349458	-0.001528971
2020-10-19	3885.824468	57.76352836	711.6208169	59.84992222	0.068943522	0.404700901	2200.282087	5.680551337	20319.94772	366.4719372	1116.388121	9333.128737	248.5839368	613.0183357	2747.159341	2279.362667	1241.538462	-0.011405752	0.005136556	-0.013319743	0.019045665	0.013970961	-0.010836211	-0.007662873	0.001243705	-0.02549887	0.005395893	-0.008264019	-0.001411826	0.007198625	-0.003238888	2.00E-05	-0.000722748	0.001136723	12361.61793	5809.144695	15149.21681	1002.0161	1642.6946	760.5645546	3426.92	-0.008019517	0.002404528	-0.00047703	0.00538635	0.011637714	-0.000880954	-0.016464624
2020-10-20	3868.617021	57.92593817	710.6045088	59.81485921	0.068555561	0.405561373	2194.640339	5.723590726	20418.5712	364.1330281	1122.202475	9329.019472	252.6991796	617.2637518	2751.516484	2275.466667	1236.931246	-0.004438095	0.002807687	-0.00142918	-0.000586021	-0.005643122	0.002123935	-0.002567395	0.007548063	0.00484179	-0.006402686	0.005194668	-0.000440385	0.016419206	0.00690156	0.001584798	-0.001710712	-0.003717795	12386.40585	5821.47968	15042.33795	1012.2609	1628.961	759.7645191	3443.12	0.002003225	0.002121123	-0.00708008	0.010172274	-0.008395554	-0.001052451	0.004716138
2020-10-21	3865.824468	57.97621562	707.1954185	59.80427951	0.068986526	0.406304022	2200.282087	5.725249603	20548.3396	360.0048245	1128.690371	9327.901128	256.8721474	611.3540197	2737.645604	2265.826667	1237.219877	-0.000722109	0.000867584	-0.004808996	-0.00017689	0.006266684	0.001829489	0.002567395	0.00028979	0.0063353	-0.01140183	0.005764747	-0.000119885	0.016378712	-0.009620205	-0.005053926	-0.004245493	0.000233317	12368.71666	5752.90154	14883.31493	996.0781	1658.4827	755.1422236	3435.56	-0.001429134	-0.011850127	-0.010627973	-0.016115955	0.01796076	-0.006102435	-0.002198097
2020-10-22	3849.81383	57.95124516	699.3003041	59.7900079	0.069037066	0.407440377	2197.461213	5.748089641	20392.30895	361.5922799	1133.294879	9252.087793	254.4535295	616.1071932	2735.815934	2268.048	1240.773315	-0.004150184	-0.000430795	-0.011226763	-0.000238667	0.000732339	0.002792906	-0.001282874	0.003981416	-0.007622322	0.004399846	0.004071215	-0.008160797	-0.009460256	0.007744762	-0.00066856	0.000979883	0.002867999	12387.27743	5734.816298	14827.15123	989.2245	1634.4899	753.1976862	3453.49	0.001499497	-0.003148625	-0.00378074	-0.006904365	-0.01457238	-0.002578382	0.005205374
2020-10-27	3796.43617	57.48055355	672.1387441	59.79752589	0.069216978	0.40642215	2191.819464	5.665564841	19562.37527	360.1416227	1139.130283	9247.614416	257.6483489	613.5543018	2706.912088	2186.373333	1275.104152	-0.013962015	-0.008155365	-0.039615486	0.000125732	0.002602631	-0.00250221	-0.002570696	-0.014460967	-0.041549725	-0.004019928	0.00513585	-0.000483616	0.012477442	-0.004152192	-0.010621188	-0.036675391	0.027293037	12170.2674	5597.316912	14273.61602	965.7751	1637.4543	745.2270189	3390.68	-0.000844908	-0.016804578	-0.008274222	-0.014754531	0.002855328	-0.005808199	-0.003030194
2020-11-02	3793.484043	58.02952026	664.2684543	58.21883445	0.06898529	0.404702474	2163.610719	5.673423632	19281.82264	352.5567977	1120.750482	9227.35418	244.3793573	617.5458392	2648.244505	2138.938667	1262.837304	-0.000777907	0.00950516	-0.011778417	-0.026755369	-0.003352886	-0.004240233	-0.012953549	0.001386154	-0.014445272	-0.021285613	-0.016266527	-0.002193264	-0.052873905	0.006484528	-0.021911565	-0.021934403	-0.009666845	11840.43901	5466.116328	13730.83332	934.3363	1622.0384	725.6395358	3310.24	0.012023	0.01693223	0.015564799	0.022961903	0.015149079	0.009984804	0.012242942
2020-11-04	3832.765957	58.04164059	671.5694485	59.29169517	0.069096974	0.404295663	2162.200282	5.741980152	19710.46872	351.4782817	1122.330203	9196.352637	251.7918713	615.3596615	2672.239011	2156.994667	1277.002042	0.003308453	-0.001316098	0.003595901	0.007386737	-0.014328614	-0.003101072	-0.002605865	0.009336631	-0.001308314	-0.000724022	-0.001111249	-0.000573935	-0.006411966	-0.005850509	0.002671411	0.011206459	0.008645325	12177.45471	5770.072485	14445.21826	984.431	1646.7866	759.0159232	3443.44	0.02806556	0.054116273	0.050719532	0.052227372	0.015142244	0.044969372	0.039450277
2020-11-05	3834.62766	58.3190079	677.5525017	60.62580564	0.072953704	0.403732301	2170.662906	5.747570119	19785.61386	361.5869958	1128.274758	9234.272309	257.3154663	615.0493653	2716.884615	2157.106667	1284.686181	0.000485616	0.004767382	0.008869609	0.02225139	0.05431411	-0.001394412	0.003906255	0.000973052	0.003805199	0.028354743	0.005282641	0.004114861	0.021699989	-0.000504379	0.01656916	5.19E-05	0.005999295	12508.94184	5908.520145	14899.4707	1012.9008	1683.3146	763.6615169	3510.45	0.026857468	0.023710759	0.030962245	0.028509763	0.021938952	0.006101894	0.019273263
2020-11-09	3844.148936	58.16511541	691.7551376	62.28520863	0.076579417	0.402550925	2183.356841	5.770390583	20232.49263	370.8356648	1157.032324	9226.547931	257.0666052	613.370945	2773.299451	2231.056	1291.607897	0.002479895	-0.002642293	0.020745003	0.027003338	0.048503285	-0.002930426	0.00583092	0.003962593	0.022334757	0.025256348	0.025168682	-0.00083684	-0.000967612	-0.00273265	0.020551887	0.033707198	0.005373403	12703.0532	6341.149056	15561.94115	1066.3155	1687.0178	810.5193175	3550.5	-0.003827537	0.074047731	0.049270182	0.049776897	-0.006257434	0.04832971	0.011631958
2020-11-17	3849.308511	57.91313914	707.836393	63.78565653	0.081168834	0.40137081	2201.692525	5.915052161	19798.33033	392.3367446	1174.864611	9469.592741	256.8070616	635.0211566	2805.31044	2286.061333	1350.614023	0.001341289	-0.004341496	0.022980938	0.02380437	0.058203023	-0.002935897	0.008362866	0.024760546	-0.021692251	0.056361501	0.015294531	0.026000928	-0.001010146	0.034688432	0.011476458	0.024355379	0.044671447	12943.37865	6514.9006	15605.18905	1109.7494	1760.2734	840.1276104	3609.53	0.002755317	0.006489222	0.003994682	0.008544811	0.005439207	-0.004582943	-0.004803476
2020-11-19	3861.888298	57.6743049	696.916472	63.73232133	0.081246551	0.400606414	2193.229901	5.952467581	20038.61143	386.4990848	1177.707041	9434.820038	253.1213626	664.9506347	2776.826923	2287.578667	1337.974132	0.003262736	-0.004132535	-0.015547419	-0.000836513	0.000957015	-0.001906279	-0.003851096	0.006305537	0.012063377	-0.014991013	0.002416446	-0.003678796	-0.014456002	0.046054489	-0.010205325	0.000663513	-0.009402693	12925.02484	6477.617712	15483.54451	1110.0862	1756.7731	834.2455567	3581.87	-0.000347018	-0.00973555	-0.011842795	-0.007618957	0.001004276	-0.014340901	0.003938654
2020-11-24	3884.361702	57.08974255	702.6751837	65.37874221	0.0830684	0.400879319	2191.819464	6.052421344	20233.20236	386.2449529	1209.266618	9424.858972	249.9821533	655.3314528	2819.008242	2302.973333	1347.115044	-8.22E-05	0.003732328	0.009574283	0.008341981	0.005270642	0.003458181	0.002577321	0.007162216	0.000734545	-0.011043693	0.008899223	-0.000981904	0.015624658	-0.004252401	-0.006649583	0.002935007	-0.005440695	13254.23924	6595.06533	15771.48006	1147.1719	1782.5141	854.1882039	3635.41	0.017792144	0.011481932	0.011912324	0.021542801	0.013388192	0.017609612	0.021652602
2020-12-07	3975.132979	59.64339504	700.5717939	67.75285343	0.08629443	0.40322439	2232.722144	6.206896552	20170.62592	398.8424674	1221.489342	9504.443468	263.1005941	662.5952045	2913.06044	2302.234667	1373.023826	0.023099529	0.043758953	-0.002997892	0.035669413	0.038100689	0.005832774	0.018489529	0.025202607	-0.003097553	0.032094759	0.010056811	0.008408653	0.051146918	0.01102311	0.03281909	-0.000320796	0.019050179	13735.13788	6759.395264	16095.0688	1173.5821	1787.281	869.9361212	3691.96	0.003497109	-0.008950308	-0.00465744	-0.003013225	-0.007009247	-0.011108774	-0.001937471
2020-12-08	3970.851064	59.60545019	702.7998959	68.10269903	0.08585915	0.403470375	2228.490832	6.237598159	20088.4508	400.7121807	1225.70953	9537.473634	262.8242102	664.4146685	2892.708791	2296.568	1378.456093	-0.001077756	-0.000636398	0.003175358	0.00515027	-0.005056891	0.000609859	-0.001896934	0.004934177	-0.004082321	0.004676895	0.003448998	0.003469209	-0.00105104	0.002742203	-0.007010865	-0.002464411	0.00394862	13771.86134	6736.195638	16085.56279	1169.1957	1784.0881	873.7848158	3702.25	0.002670119	-0.003438108	-0.000590791	-0.003744619	-0.001788054	0.004414354	0.002783261
2020-12-14	3974.81383	60.80256388	701.9802589	68.95985409	0.087275145	0.404760613	2269.393512	6.254885585	20005.7171	410.2491981	1263.156428	9355.91175	270.0813696	665.6981664	2879.659341	2309.416	1403.425459	0.000997466	0.019884941	-0.001166926	0.012507665	0.016357551	0.003192748	0.018188021	0.002767654	-0.004126975	0.02352136	0.030093806	-0.019220216	0.027237876	0.001929909	-0.004521358	0.005578844	0.017951905	13629.6935	6722.959008	16082.00719	1150.5352	1816.4699	868.3419269	3647.49	-0.008306385	0.006559229	0.011148565	0.003295022	0.003451755	0.006869998	-0.004368796
2020-12-15	3971.835106	60.3981977	703.0750046	68.97555563	0.087648103	0.403845358	2277.856135	6.255547858	20078.52801	412.5234105	1265.887758	9382.595963	269.6066316	664.9083216	2879.31044	2309.165333	1397.650102	-0.000749681	-0.006672692	0.001558296	0.000227665	0.004264254	-0.002263786	0.003722088	0.000105875	0.003632898	0.005528182	0.002159971	0.002848064	-0.001759306	-0.001187195	-0.000121168	-0.000108547	-0.004123677	13760.79233	6713.79634	16222.52418	1159.5548	1814.0735	873.2074187	3694.62	0.009572655	-0.001363822	0.008699577	0.007808913	-0.001320133	0.005587559	0.012838448
2020-12-21	3970.319149	60.3480189	675.3005131	66.87102086	0.090302391	0.423421823	2290.550071	6.232732554	20156.27984	406.7859788	1246.251051	9372.999009	269.997211	668.0818054	2895.653846	2276.981333	1381.3887	-0.00038175	-0.000831145	-0.040305782	-0.030986473	0.02983397	0.047336872	0.005557285	-0.003653878	0.003864909	-0.01400576	-0.015633775	-0.00102337	0.001447653	0.00476146	0.005660104	-0.014035543	-0.01170303	13620.42961	6565.312782	16124.72099	1133.5166	1824.3787	850.2228533	3694.92	-0.007701897	-0.03167226	-0.035632371	-0.028726696	-0.003594539	-0.029146167	-0.003913931
2020-12-22	3970.452128	60.17741927	679.5808155	67.7741183	0.087083394	0.343237533	2289.139633	6.194390163	20027.96443	401.8517607	1263.586243	9373.259089	266.9848874	668.4626234	2894.145604	2314.786667	1391.316542	3.35E-05	-0.002830933	0.006318364	0.013414684	-0.036297727	-0.209946176	-0.000615954	-0.006170779	-0.006386376	-0.01220393	0.013814017	2.77E-05	-0.011219574	0.000569855	-0.000521	0.016466942	0.007161154	13598.12519	6690.889954	16422.42483	1150.3516	1793.6796	855.8517738	3687.26	-0.001638913	0.018946742	0.018294209	0.014742799	-0.016970338	0.006598704	-0.002075268
2020-12-23	3979.654255	60.55341441	680.1270697	68.78289189	0.086558276	0.342597007	2287.729196	6.237432696	20073.74835	405.4885553	1267.008641	9360.047022	268.6196679	669.1396333	2885.758242	2325.512	1400.220558	0.002314971	0.006228672	0.000803488	0.014774664	-0.006048313	-0.001867874	-0.000616333	0.006924601	0.002283391	0.009009383	0.002704819	-0.001410543	0.00610445	0.001012274	-0.002902252	0.004622699	0.006379314	13685.10423	6724.865994	16530.22402	1166.8096	1799.86	874.4006709	3690.01	0.006376029	0.005065106	0.006542696	0.014205552	0.003439732	0.021441504	0.000745533
2021-01-05	3872.446809	66.25890686	689.8594653	72.74240935	0.09111413	0.338876373	2359.661495	6.442351096	20029.5136	400.9348124	1272.315834	9661.739884	277.9990796	671.5796897	2917.14011	2315.229333	1400.547311	-0.027308387	0.090044041	0.014208255	0.055969512	0.051294998	-0.01091949	0.030958466	0.03232488	-0.002206043	-0.011293798	0.00418001	0.03172343	0.034321298	0.003639925	0.010816034	-0.004431483	0.000233331	13915.56622	6828.32066	16751.41206	1181.3505	1842.1706	892.8994307	3726.86	0.012246212	-0.00640337	-0.007552112	-0.003936457	0.001396339	0.00403476	0.007057576
2021-01-12	3878.297872	69.21033838	723.8601992	74.52824382	0.092953077	0.333063559	2407.616361	6.711354472	20335.58596	396.7121939	1276.938369	9558.074575	286.1045457	671.6361072	2977.662088	2369.189333	1431.765827	0.001509807	0.043580351	0.048110375	0.024253603	0.019981921	-0.01730202	0.020119022	0.040907239	0.015165488	-0.010587786	0.003626582	-0.010787442	0.028739486	8.40E-05	0.020534736	0.023039096	0.02204543	14110.93676	6872.144617	16934.26547	1195.1065	1883.2242	915.8960158	3801.19	-0.006345576	-0.01713708	-0.016190675	-0.015836943	-0.002452513	-0.013937026	-0.006160628
2021-01-13	3862.12766	68.15231941	727.3254961	74.51440078	0.09438117	0.333203641	2423.131171	6.673257197	20323.84882	404.6205192	1274.431352	9563.437426	287.1832345	672.8208745	2985.332418	2377.144	1440.631722	-0.004178126	-0.015405059	0.004775824	-0.000185759	0.015246765	0.000420498	0.00642338	-0.005692713	-0.000577339	0.019738573	-0.001965233	0.000560923	0.003763171	0.001762448	0.002572645	0.003351924	0.006173187	14110.73171	6889.204322	16959.05119	1200.9069	1894.0431	915.9303476	3809.84	-1.45E-05	0.002479366	0.001462573	0.004841719	0.005728443	3.75E-05	0.002273018
2021-01-14	3881.462766	69.76407089	731.4312692	74.71159888	0.094259666	0.334439668	2428.77292	6.817869498	20401.88088	404.8787129	1277.133379	9463.899588	286.5513148	673.7799718	2998.304945	2372.981333	1434.093941	0.004993845	0.023373942	0.005629155	0.002642947	-0.001288205	0.003702661	0.002325582	0.021438957	0.003832081	0.00063791	0.002117938	-0.010462709	-0.00220283	0.001424472	0.004336007	-0.001752656	-0.004548463	14191.6311	6887.814136	16959.89988	1189.8344	1905.2279	926.0856636	3795.54	0.00571681	-0.000201812	5.00E-05	-0.009262884	0.005887883	0.011026418	-0.0037605
2021-01-19	3860.132979	68.72782077	731.123607	74.14514124	0.092598885	0.334656152	2454.16079	6.698041828	20424.11348	395.5259259	1283.698506	9570.118883	285.925947	678.448519	2958.521978	2373.832	1541.688223	-0.001934177	0.00456303	0.002481393	0.019804141	-0.012512205	0.000278288	0.008658063	-0.007820858	0.000778781	-0.004634609	0.001801012	0.009940863	0.004298399	0.00539894	-0.008713881	-0.003299474	0.030900765	14100.80094	6792.233652	16760.43079	1173.2968	1887.2291	909.5746816	3798.91	0.002067173	-0.001591454	0.00272235	-0.001938039	-0.000160911	-0.000546671	0.008103481
2021-01-20	3849.840426	68.80878016	736.6602904	74.87329424	0.095160329	0.336713502	2452.750353	6.65378759	20479.14809	395.9307787	1289.503989	9664.078003	284.480268	680.22567	2966.818681	2367.546667	1545.582029	-0.002669934	0.001177278	0.007544312	0.009772734	0.027286042	0.006128834	-0.000574878	-0.006628964	0.002690966	0.001023057	0.00451227	0.009770085	-0.005068956	0.002616009	0.002800416	-0.00265127	0.002522493	14234.28413	6810.975244	16846.24984	1181.2939	1887.2663	913.3854181	3851.85	0.00942183	0.002755468	0.005107272	0.006792799	1.97E-05	0.004180829	0.013839369
2021-01-21	3863.617021	68.82594149	740.975498	74.52568145	0.09495492	0.336710147	2409.026798	6.732916139	20475.78009	395.7320099	1284.416874	9740.856236	286.2678114	680.2961918	2949.546703	2367.064	1527.923758	0.003572097	0.000249375	0.005840708	-0.004653491	-0.00216089	-9.96E-06	-0.01798714	0.011822099	-0.000164473	-0.000502155	-0.003952819	0.00791331	0.006263882	0.000103669	-0.005838729	-0.000203889	-0.011490764	14188.80177	6797.282482	16907.72939	1174.514	1898.6349	917.5337808	3853.07	-0.003200384	-0.00201242	0.003642807	-0.005755918	0.006005774	0.004531461	0.000316681
2021-01-25	3889.148936	68.37247507	732.7054927	72.86387462	0.092175252	0.334512413	2430.183357	6.714455908	20666.40238	390.0111317	1302.51617	9619.058146	286.528914	680.8039492	2931.75	2359.186667	1529.707284	0.006586554	-0.006610398	-0.011223721	-0.022550814	-0.029710575	-0.006548474	0.008743862	-0.002745554	0.00926658	-0.014561958	0.013993088	-0.012582669	0.000911676	0.000746099	-0.006051984	-0.003333442	0.001166607	14057.16753	6650.011872	16580.12804	1141.6774	1897.2714	901.4717552	3855.36	0.00163401	-0.016304424	-0.017211847	-0.016255761	0.003470305	-0.008495226	0.003609282
2021-01-27	3891.409574	67.39286346	737.0562762	71.5981808	0.089663108	0.332963891	2416.078984	6.664881136	20779.25339	390.8072691	1305.164824	9555.213695	289.3775932	684.3300423	2925.241758	2342.432	1541.682777	0.000581099	-0.014431203	0.00592041	-0.017523303	-0.027632276	-0.004639939	-0.005820738	-0.007410681	0.005445748	0.002039239	0.002031426	-0.006659412	0.009892934	0.005165941	-0.002222385	-0.007127221	0.007798133	13639.47554	6613.783668	16499.82524	1137.0727	1863.1756	895.4459458	3750.77	-0.025898476	-0.014027211	-0.020617599	-0.019788785	-0.011794538	-0.016336756	-0.02601329
2021-02-02	3900.718085	65.66966302	739.6601426	74.7647063	0.087873733	0.335215457	2428.77292	6.629526594	20746.27703	390.6302521	1306.249487	9425.238688	290.4222167	696.854725	2889.541209	2298.285333	1551.569775	0.00238921	-0.02590206	0.003526566	0.043276267	-0.020158471	0.006739432	0.005240187	-0.005318721	-0.001588245	-0.000453055	0.000830709	-0.013695884	0.003603398	0.018136641	-0.012279391	-0.019026368	0.006392644	13944.83539	6700.209684	16663.0667	1150.3063	1858.8178	883.2541941	3826.31	0.010704544	0.015085217	0.012209924	0.006279223	0.007603486	0.005223705	0.013802542
2021-02-03	3895.638298	65.94901272	739.0834466	75.622265	0.088224995	0.33838558	2428.77292	6.602940482	20554.13571	390.9582613	1309.127389	9372.543869	292.5147028	691.1988717	2876.901099	2278.013333	1545.179033	-0.001303118	0.00424484	-0.000779981	0.011404818	0.003989381	0.009412534	0	-0.004018321	-0.009304639	0.00083934	0.002200756	-0.005606508	0.007179148	-0.008149375	-0.004384031	-0.00885962	-0.004127394	14015.41892	6685.117185	16744.04317	1178.1571	1883.5717	882.0746399	3830.17	0.005048858	-0.002255082	0.004847868	0.023923183	0.013229121	-0.001336357	0.001008296
2021-02-04	3886.223404	66.65795454	740.1644313	76.33195793	0.088974551	0.34016592	2433.004231	6.650109776	20529.0642	390.7062739	1305.661073	9363.230402	292.7155556	689.887165	2865.758242	2298.098667	1542.300885	-0.002419703	0.010692479	0.001461533	0.009340946	0.008460072	0.005247484	0.001740644	0.007118285	-0.001220524	-0.000644746	-0.002651318	-0.000994191	0.000686406	-0.00189953	-0.003880735	0.008778397	-0.0018644	14064.52292	6728.004584	16866.72388	1192.9473	1871.3064	882.9181698	3871.74	0.003497447	0.006394864	0.007300116	0.01247553	-0.006533018	0.000955845	0.01079483
2021-02-08	3882.553191	63.49524987	735.8251182	77.22105068	0.090335986	0.358155487	2455.571227	6.807748103	20542.74393	386.9954495	1303.859087	9338.36935	291.7860797	690.9167842	2869.505495	2349.157333	1539.975494	-0.000944863	-0.04860929	-0.005879887	0.011580401	0.015185512	0.051533715	0.00923261	0.023428028	0.000666137	-0.009543125	-0.001381086	-0.00265871	-0.003180407	0.001491333	0.001306741	0.021974568	-0.001508879	14373.29256	6837.451075	16907.04177	1228.7356	1933.6156	892.07637	3915.59	0.012539988	0.008217985	0.003725749	0.016798985	0.019757035	0.00705567	0.007372105
2021-02-10	3889.787234	64.97554341	738.1672613	77.41584275	0.089976328	0.352546593	2445.698166	6.81939391	20574.19782	395.602626	1295.462782	9258.171065	291.3436167	688.787024	2892.450549	2373.768	1543.033356	0.001861484	0.023045846	0.003177961	0.002519349	-0.003989284	-0.015784421	-0.004028783	0.001709208	0.001529973	0.021997303	-0.006460404	-0.008625129	-0.001517546	-0.003087274	0.00796437	0.010421884	0.001983687	14546.28418	6876.97916	16896.51272	1232.0004	1951.4115	897.0309797	3909.88	0.005028391	-0.001752265	-0.003743463	0.003549473	0.002531782	0.001517607	-0.00034522
2021-02-16	3920.478723	65.27133173	738.4003986	78.6305583	0.091537272	0.362713795	2451.339915	7.067119246	20677.70427	398.5459057	1296.370685	9243.59878	292.7711557	691.3963329	2873.60989	2427.189333	1542.232811	0.008563802	-0.003197139	0.000631374	-0.001756727	0.007707725	-0.004179696	0.00519182	0.024427817	0.005902969	-8.49E-05	0.006135995	-0.002506047	0.005301459	0.004498065	0.000342317	0.002219566	0.002699686	14579.39136	7026.583379	17078.64378	1240.6845	1968.088	933.923098	3932.59	0.003874043	0.017309456	0.003932917	0.000139691	0.009143503	0.030651779	-0.000569437
2021-02-17	3931.037234	64.95937007	730.2025362	78.37722487	0.08912895	0.365409026	2466.854725	7.164130383	20689.74868	394.9226389	1286.256178	9242.776927	292.1938569	690.3244006	2841.401099	2422.482667	1534.712049	0.002689549	-0.004790917	-0.01116428	-0.00322702	-0.026662036	0.007403266	0.006309169	0.013633749	0.000582313	-0.009132793	-0.007832768	-8.89E-05	-0.00197379	-0.001551591	-0.011271766	-0.001941025	-0.00488847	14454.67275	6953.60304	16774.57962	1218.8418	1958.9264	924.5910561	3931.33	-0.008591245	-0.010440634	-0.017964159	-0.01776218	-0.004665945	-0.01004256	-0.000320451
2021-02-22	3956.861702	63.5960176	736.3391786	76.31272482	0.088958817	0.377140532	2478.138223	7.088427399	20605.92421	388.1992337	1282.202878	9261.981238	288.8463568	686.9111425	2770.546703	2420.698667	1541.598366	0.006547893	-0.021211147	0.008368911	-0.026693688	-0.001910665	0.031600537	0.004563613	-0.010623173	-0.004059727	-0.017171198	-0.003156214	0.002075609	-0.011522566	-0.00495669	-0.025252609	-0.000736706	0.004477005	14601.39539	6997.634952	16925.58353	1219.0875	1951.9268	926.1762714	3876.5	0.001843906	-0.001553232	-0.003585663	-0.003526662	0.009933044	-6.26E-05	-0.007762903
2021-02-24	3890.87766	63.55437971	729.3439961	77.42556684	0.088918941	0.376284975	2464.03385	7.166409601	20399.10552	385.5321782	1266.573268	9323.276905	285.9623151	687.348378	2734.302198	2430.869333	1532.887679	0.001724009	0.012746511	0.001677178	0.010064707	-0.007279443	-0.001408323	-0.001715757	0.004213811	-0.001611376	-0.0040614	-0.009666175	0.00482644	-0.007850613	0.005514531	-0.006727141	-0.003935964	-0.007325405	14731.05674	7042.226508	16975.2496	1220.0854	1903.3607	935.7867952	3925.43	0.00884087	0.006352158	0.002930082	0.000818228	-0.025195874	0.010323093	0.012543215
2021-03-01	3915.771277	64.21319827	732.5070897	76.24057919	0.089426385	0.38574275	2492.242595	7.108963599	20525.02483	386.4233757	1268.082422	9420.409002	288.7714742	684.8236953	2805.016484	2436.898667	1542.00953	0.006377564	0.010312857	0.004327525	-0.015423191	0.005690593	0.024823928	0.011383162	-0.00804831	0.006153812	0.002308936	0.001190816	0.01036434	0.009775592	-0.003679838	0.02553315	0.002477249	0.005933127	14453.53448	6982.049787	16889.65195	1219.7731	1888.6558	913.7783464	3901.82	0.015060141	0.009957219	0.010672111	0.009817308	0.01858203	0.014214925	0.02351213
2021-03-02	3910.239362	65.05825216	731.5808791	77.37392348	0.089234043	0.384827841	2489.421721	7.0971285	20492.98478	387.0965356	1269.821484	9423.894075	291.8588827	683.3991537	2764.585165	2466.208	1554.93533	-0.001413726	0.013074286	-0.001265239	0.014755962	-0.002153158	-0.002374628	-0.001132503	-0.001666201	-0.001562243	0.001740511	0.001370471	0.000369881	0.010634778	-0.002082325	-0.014518823	0.011955556	0.008347501	14590.21068	6987.943244	16887.07144	1211.6452	1879.6033	920.5215532	3870.29	0.009411817	0.000843731	-0.000152798	-0.006685752	-0.004804615	0.007352382	-0.008113671
2021-03-03	3920.265957	64.811908	727.0427065	79.46190439	0.088984498	0.383210239	2488.011283	7.032378462	20545.32207	392.0646674	1270.249059	9478.711147	293.349705	682.6093089	2759.464286	2482.741333	1551.945541	0.002560908	-0.003793704	-0.006222561	0.026627899	-0.00280044	-0.004212303	-0.000566733	-0.009165287	0.002550657	0.012752686	0.000336664	0.005799965	0.005095023	-0.001156428	-0.001854031	0.006681578	-0.001924625	14504.52854	7024.056288	16963.62014	1210.3682	1884.4888	928.7183283	3819.72	-0.005889889	0.0051546	0.004522734	-0.001054495	0.002595847	0.008865079	-0.013152318
2021-03-04	3918.776596	65.05087502	722.1655104	79.11593528	0.087303998	0.383068661	2488.011283	7.037416343	20414.00894	389.8089486	1268.082647	9500.100131	288.0695345	682.8208745	2748.403846	2464.608	1550.099387	-0.000379985	0.003680304	-0.006730868	-0.004363405	-0.019065917	-0.000369521	0	0.000716127	-0.006411901	-0.00577005	-0.001706958	0.002253987	-0.01816354	0.000309889	-0.004016238	-0.007330557	-0.001190282	14343.37264	7016.60421	16915.39956	1210.7785	1853.8513	927.9319486	3768.47	-0.011172915	-0.0010615	-0.002846636	0.00033893	-0.016391332	-0.000847095	-0.013508038
2021-03-09	3900.319149	65.98316806	720.7016392	78.43105817	0.084460174	0.389036115	2471.086037	7.02833246	20729.2328	394.5077091	1258.218606	9615.325997	281.8277476	681.4527504	2779.626374	2526.186667	1520.247788	-0.004721129	0.014230024	-0.002029115	-0.008694313	-0.033116148	0.015457935	-0.006825965	-0.001291632	0.015323539	0.011981938	-0.007809117	0.012055945	-0.02190583	-0.002005645	0.011296197	0.024678151	-0.01944571	14720.37198	7047.159318	17172.48584	1228.7858	1862.8287	933.3331293	3875.44	0.009608745	0.006073525	0.006314735	0.008601439	0.012874465	0.007634133	0.014055441
2021-03-15	3887.5	65.3423841	714.3911242	78.27805463	0.086071036	0.39842767	2451.339915	7.136752341	20862.12949	393.8095238	1267.803267	9694.450152	285.8116468	683.4273625	2813.590659	2572.197333	1554.205582	-0.003292105	-0.009758787	-0.008794631	-0.001952708	0.018892846	0.023853796	-0.008022966	0.015308344	0.006390613	-0.001771331	0.007588776	0.008195289	0.014036956	0.002893461	0.012144961	0.018049608	0.022091195	15188.10096	7194.87624	17238.01264	1247.8325	1906.3698	931.796709	3968.94	0.006512746	-0.0028413	-0.00391906	-0.002619754	0.007647469	-0.004197999	0.006470977
2021-03-16	3898.909574	65.0583941	713.2511925	78.35933212	0.085990446	0.399819274	2425.952045	7.189962275	20952.21063	394.6439854	1276.648172	9734.221593	287.2139643	683.1593794	2828.239011	2576.072	1565.437713	0.00293064	-0.004355656	-0.001596943	0.001037779	-0.000936758	0.003486654	-0.010410736	0.007428106	0.004308631	0.002116705	0.006952336	0.004094104	0.004894442	-0.000392193	0.005192778	0.001505231	0.007200938	15153.76154	7221.705818	17361.36991	1253.6981	1920.6634	941.4375014	3962.71	-0.002263502	0.003722049	0.007130635	0.004689617	0.007469842	0.010293296	-0.001570922
2021-03-18	3884.361702	64.20699196	696.2888717	76.00420032	0.087229045	0.416115127	2472.496474	7.294379122	21079.61583	395.7194944	1278.717832	9762.005945	287.2585858	688.9844852	2831.03022	2529.589333	1561.794418	-0.003738245	-0.013173124	-0.024069042	-0.030516464	0.014301163	0.03994934	0.019004315	0.014418143	0.006062339	0.002721557	0.001619854	0.00285023	0.000155348	0.008490569	0.00098642	-0.018208788	-0.002330046	15119.97913	7221.995448	17600.59942	1255.2958	1947.9633	942.3311803	3915.46	-0.007192495	0.001735274	0.01260228	0.001091653	0.014621849	0.005372055	-0.014870521
2021-03-25	3894.281915	62.82653995	690.5706491	74.94033645	0.083401155	0.401040702	2483.779972	7.268176316	20926.5475	385.5991312	1269.868868	9566.581794	295.2250399	680.1269394	2793.480769	2511.389333	1559.321988	0.002550629	-0.021734519	-0.008246336	-0.014096323	-0.044875202	-0.036899046	0.004553224	-0.003598659	-0.007287931	-0.025907303	-0.006944241	-0.020221944	0.027355107	-0.012939297	-0.013352275	-0.007220851	-0.001584324	14795.41488	7025.034282	17256.12907	1236.7167	1893.5353	912.8703209	3909.52	-0.002272774	-0.0010864	-0.001196372	-0.005288982	0.010525082	-0.006560069	0.005226551
2021-03-31	3877.739362	62.31049929	672.465179	76.35220858	0.080408029	0.387391546	2499.294781	7.334495923	20914.15344	379.5248432	1267.638894	9645.609719	292.7403212	657.5599436	2857.554945	2642.085333	1609.955071	-0.004256956	-0.008247655	-0.026567952	0.018664675	-0.036548124	-0.034626995	0.006227022	0.009083278	-0.00059244	-0.015878252	-0.00175761	0.008226898	-0.008451972	-0.033743527	0.022677939	0.050732385	0.031955169	14871.30815	7113.827175	17597.27865	1247.7718	1871.1427	925.5744678	3972.89	0.00418194	-0.004787708	-0.001381665	0.000849394	-0.013251361	-0.001822795	0.003615993
2021-04-01	3869.414894	62.21240406	672.501465	77.17548712	0.080514852	0.398420589	2514.809591	7.374402787	21075.81872	381.7730069	1274.246424	9536.649181	291.6914869	658.9985896	2872.884615	2638.816	1617.840708	-0.00214904	-0.001575537	5.40E-05	0.010724924	0.00132763	0.028072275	0.006188487	0.005426234	0.007700223	0.005906152	0.005198932	-0.011360676	-0.003589248	0.002185465	0.005350272	-0.001238173	0.004886091	15113.66494	7168.536816	17744.88188	1251.9217	1871.9523	928.1391778	4019.87	0.016165568	0.007661184	0.008352862	0.00332033	0.000432583	0.002767107	0.011755774
2021-04-06	3873.670213	62.28101462	653.3544691	76.45347654	0.080620753	0.410740078	2531.734838	7.46847142	21225.7947	382.2563854	1275.425252	9667.695717	289.8719661	667.2214386	2855.747253	2663.728	1655.689585	-0.00172868	0.01840968	0.000646377	0.004991922	0.009906644	0.026202272	-0.002781643	0.013304686	0.00633471	-0.000951973	0.002628762	0.004698419	0.013746189	-0.002934008	0.001975992	0.002419588	0.010779008	15211.51366	7242.338808	17969.21762	1262.7195	1883.1943	942.2399264	4073.94	0.006453321	0.010242631	0.012563032	0.008587998	0.005987534	0.015078243	0.013361026
2021-04-07	3867.739362	62.94614486	650.9815557	76.22503237	0.081090247	0.41603472	2534.555712	7.486203682	21309.84095	387.2239023	1279.050108	9660.65535	287.2151379	669.9858956	2884.156593	2670.48	1642.788291	-0.001532241	0.010622879	-0.003638504	-0.002992488	0.005806597	0.012808118	0.001113586	0.002371468	0.003951809	0.012911535	0.002838045	-0.000728502	-0.009207785	0.004134678	0.009898971	0.002531586	-0.007822614	15161.3458	7285.676344	18035.58622	1268.9958	1898.2434	946.8091372	4079.95	-0.003303469	0.005966082	0.003686657	0.004958151	0.007959501	0.004837587	0.001474143
2021-04-08	3867.579787	62.06235213	655.8096781	76.34686726	0.081564728	0.415668601	2530.324401	7.462984888	21551.98807	387.3806358	1284.748323	9646.062258	293.2261088	668.8716502	2896.024725	2669.901333	1649.843431	-4.13E-05	-0.014139958	0.007389312	0.001597082	0.005834219	-0.000880408	-0.001670844	-0.003106364	0.011299084	0.00040468	0.004445142	-0.001511712	0.020712469	-0.001664472	0.004106497	-0.000216714	0.004285417	15286.48541	7320.559356	18050.14196	1262.093	1890.5326	948.639776	4097.17	0.008219982	0.004776464	0.000806731	-0.005454425	-0.004070344	0.001931616	0.004211758
2021-04-12	3889.787234	61.27373427	666.0249305	72.77779974	0.078775905	0.407409675	2520.45134	7.645180653	21677.17031	389.0711176	1296.368614	9690.242057	295.4510744	666.7136812	2884.931319	2642.032	1658.717495	0.005725527	-0.012788287	0.015456481	-0.047876039	-0.034789738	-0.020069059	-0.003909528	0.024120016	0.005791581	0.004354384	0.00900414	0.00456963	0.00755924	-0.003231498	-0.003837919	-0.0104932	0.005364317	15296.16825	7334.863872	18111.936	1259.1705	1890.2884	944.018185	4127.99	-0.002109384	9.12E-05	8.65E-05	0.003852323	-0.000850831	-0.0026591	-0.000196202
2021-04-13	3904.335106	62.04848995	656.8800226	73.39345998	0.078368403	0.400544906	2507.757405	7.570235348	21536.65893	386.3869407	1296.508837	9668.613799	294.5787501	669.1255289	2879.348901	2623.541333	1639.05514	0.003733041	0.012564903	-0.013825715	0.00842387	-0.005186353	-0.016993367	-0.005049099	-0.009851313	-0.006503098	-0.006922844	0.00010816	-0.002234457	-0.002956884	0.003610989	-0.001936901	-0.007023259	-0.011924769	15296.87749	7356.60536	18122.79466	1267.7108	1897.6045	942.5664025	4141.59	4.64E-05	0.002959745	0.000599351	0.006759583	0.003862891	-0.001539059	0.003289166
2021-04-15	3924.148936	62.65777749	646.9495948	74.07254763	0.080767751	0.402716073	2499.294781	7.555047681	21662.09985	389.7842947	1303.075146	9643.549885	296.4349254	670.0705219	2994.247253	2663.445333	1669.622873	0.005061995	0.00977164	-0.015233002	0.009210156	0.030156941	0.005405895	-0.003380285	-0.00200825	0.005807633	0.008754191	0.005051826	-0.002595662	0.006281348	0.001411284	0.039128673	0.015095464	0.018477835	15420.52674	7462.26558	18260.63001	1269.8321	1906.4678	959.7646391	4170.42	0.008046453	0.004609811	0.003533109	-0.001707272	0.005770293	0.00798841	0.011033158
2021-04-19	3935.292553	63.16598345	665.2632787	73.31892903	0.080914624	0.407717904	2509.167842	7.540138014	21701.80793	388.0149359	1306.188102	9537.010692	292.9958844	670.6488011	3000.18956	2692.706667	1661.59292	0.002835729	0.008078104	0.027914485	-0.01022617	0.00181681	0.012343743	0.003942557	-0.001975421	0.001831389	-0.004549662	0.002386082	-0.011109194	-0.011669156	0.00086264	0.001982608	0.010926361	-0.004821044	15340.21887	7578.066415	18495.85737	1288.7031	1916.7936	974.8863094	4163.26	-0.008899048	0.005608724	-0.0018473	0.005691796	0.004995256	0.010701604	-0.005320582
2021-04-20	3940.478723	64.01596656	676.2563732	72.88480681	0.08084501	0.40496361	2530.324401	7.511969166	21902.05912	390.6609964	1313.785911	9614.19725	296.1450111	673.3004231	2998.384615	2697.861333	1676.081688	0.001316994	0.01336661	0.016389384	-0.00593861	-0.000860709	-0.006778312	0.008396355	-0.003742849	0.009185084	0.006796334	0.005799928	0.008060795	0.010690674	0.00394602	-0.000601791	0.001912477	0.008682008	15145.38657	7429.574061	18232.5725	1262.8968	1885.8858	952.2940995	4134.94	-0.012782095	-0.019789547	-0.014337089	-0.020228234	-0.016256159	-0.023446943	-0.006825603
2021-04-22	3952.87234	64.13232902	675.1477263	73.45376122	0.080209231	0.406719235	2516.220028	7.39670378	21887.27997	390.937386	1313.300378	9672.912923	292.4957526	677.122708	2979.373626	2702.421333	1661.43499	0.00314027	0.00181606	-0.001640734	0.007775903	-0.007895257	0.004325896	-0.00558973	-0.015463171	-0.000675011	0.000707242	-0.000369636	0.006088611	-0.012399091	0.005660885	-0.006360596	0.001688801	-0.00877706	15225.312	7549.565488	18455.09839	1273.5586	1884.627	956.1708373	4134.98	-0.004009006	0.012335831	0.011405687	0.009597016	0.019375386	-0.001195559	-0.009253352
2021-04-26	3954.069149	64.72888124	670.8503675	74.23226427	0.08014061	0.406579257	2514.809591	7.499199034	21867.97342	395.8717386	1320.178969	9677.297872	296.7842493	677.7009873	2996.173077	2728.282667	1673.603812	0.000302724	0.009258899	-0.006385408	0.010542775	-0.000855891	-0.000344223	-0.000560695	0.013761754	-0.000882479	0.012542857	0.005223969	0.00045322	0.014555296	0.00085366	0.005622748	0.00952419	0.007297592	15445.18208	7583.96592	18485.62689	1285.4265	1879.2523	963.5579311	4187.62	0.009749962	0.004378727	0.002667104	0.008581663	0.00165751	0.008909456	0.001780638
2021-04-27	3944.601064	63.9874068	675.7209577	75.32741947	0.080527572	0.406584462	2510.578279	7.550215191	21924.67619	392.1601172	1318.126619	9668.715231	292.0973497	676.74189	3013.428571	2737.912	1666.49966	-0.002397388	-0.011521194	0.007234094	0.014645321	0.004816918	1.28E-05	-0.001683975	0.006779846	0.002589604	-0.009420048	-0.001555809	-0.000887278	-0.015918305	-0.001416224	0.005742657	0.003523235	-0.004253858	15460.04193	7583.721088	18433.31758	1281.7904	1859.2863	959.7719576	4186.72	0.00096164	-3.23E-05	-0.00283374	-0.002832719	-0.010681281	-0.0039369	-0.000214942
2021-04-28	3952.606383	64.44143389	668.0640613	76.36249875	0.08028739	0.405628249	2517.630465	7.547412789	22105.37849	392.2214094	1321.835327	9713.670068	292.2739	674.6262341	3005.653846	2808.325333	1656.441116	0.00202738	0.007070514	-0.011396137	0.013647517	-0.002987063	-0.002354589	0.002805051	-0.000371237	0.00820818	0.000156282	0.00280967	0.004638739	0.00060424	-0.003131134	-0.00258336	0.025392753	-0.00605402	15664.76491	7612.52486	18457.66126	1283.6516	1857.044	964.1206406	4183.18	0.013155162	0.003790911	0.001319763	0.001450978	-0.001206728	0.004520721	-0.000845888
2021-05-06	4047.260638	66.15107666	675.6928535	77.13203951	0.081069928	0.401652687	2568.406206	7.642473937	22498.34107	383.0898058	1347.481317	9909.107223	296.6820893	688.7729196	2993.32967	2727.56	1675.177672	0.005132186	0.003078244	0.007051234	0.008948744	0.000925901	0.000822073	0.005506622	0.009378745	0.003424231	0.001565381	0.00764171	-0.000115478	0.007010619	0.004597521	-0.000104623	-0.002324163	0.005893384	15812.27869	7666.65054	18327.26844	1287.7119	1871.6916	977.6392326	4201.62	0.016456318	0.012054758	0.002188315	0.01446076	0.017131779	0.017369033	0.004879054
2021-05-27	4076.303191	70.59062098	653.2709585	81.99915877	0.07820487	0.397041118	2919.605078	7.850394438	22363.55777	385.0930176	1369.158884	9965.502982	301.4062813	734.8801128	2957.178571	2805.205333	1783.030633	-0.003549533	0.022774134	-0.050026486	0.012669478	0.008772606	-0.011855485	0.049515065	0.000629938	-0.010636302	0.014794917	-0.000502237	-0.003255124	0.001818989	0.028046406	0.023302385	0.019293209	-0.010086131	16379.03587	7850.279058	18793.12925	1326.7494	1845.9951	991.09364	4200.88	0.004524583	0.004339364	-0.005389354	0.006493017	-0.011000032	0.001961842	0.00116472
2021-06-02	4048.430851	71.01914751	645.0328297	82.71905991	0.082315603	0.387909054	2895.627645	7.903818258	22564.05653	387.1447608	1390.251005	10183.34603	310.0333926	757.9971791	2968.326923	2841.816	1804.283186	-0.003541196	0.004292757	-0.018140394	-0.003335027	0.020039473	-0.00916134	0	0.000113498	0.006816437	0.009409488	0.014895984	0.016182991	-0.004207183	0.008033372	0.005238269	0.009956684	0.010242078	16570.81812	7947.124272	19013.46241	1345.9403	1878.4796	1002.752532	4208.12	-0.001239503	0.001742118	-0.000927081	-0.002033979	0.006610802	0.001995913	0.00144587
2021-06-03	4091.409574	71.42531319	640.8175662	83.59240814	0.08375332	0.387333297	2874.471086	7.94305601	22621.47963	385.8265616	1401.315254	10227.91595	309.6866237	751.100141	2954.527473	2852.88	1798.807352	0.010560188	0.005702809	-0.006556406	0.010502658	0.017315135	-0.00148536	-0.007333203	0.004952123	0.00254166	-0.003410736	0.007926953	0.004367196	-0.001119115	-0.009140678	-0.004659738	0.003885726	-0.003039523	16476.40254	7931.202104	19051.53493	1340.3501	1884.5292	999.3068564	4192.85	-0.005713996	-0.002005523	0.002000396	-0.004162028	0.003215302	-0.003442135	-0.003635298
2021-06-08	4097.659574	71.07501574	636.5842353	84.4520601	0.081556653	0.382016272	2877.291961	8.011082215	22739.55112	385.4271845	1402.124769	10353.84151	309.3817972	752.2849083	2930.428571	2862.770667	1816.375766	0.001526425	-0.004916454	-0.006628058	0.010231333	-0.026577904	-0.01382235	0.000980873	0.008527771	0.005205867	-0.001035657	0.000577515	0.012236771	-0.000984791	0.001576133	-0.008190048	0.00346091	0.009719315	16587.51757	7980.440382	19053.37892	1360.8055	1902.3964	1001.639587	4227.26	-0.000458798	0.002780992	-0.000691025	-0.000944803	7.54E-05	0.001657121	0.00017507
2021-06-09	4111.303191	71.48506818	640.4299436	83.74631115	0.08230075	0.38119063	2915.373766	7.854708646	22770.24106	384.0874317	1400.389823	10454.79158	306.7468578	754.5275035	2937.123626	2877.397333	1827.447243	0.003324081	0.005752712	0.006022987	-0.008391914	0.009082313	-0.002163613	0.013148473	-0.01971268	0.001348718	-0.003482076	-0.001238135	0.009702786	-0.008553264	0.002976611	0.002282062	0.005096261	0.006076865	16537.63539	8004.127275	19001.20023	1360.5172	1894.7212	997.0374647	4219.55	-0.003011743	0.002963722	-0.00274231	-0.000211882	-0.004042651	-0.004605177	-0.001825542
2021-06-10	4111.861702	71.53753564	636.8222438	84.37577066	0.082926763	0.383864772	2929.478138	7.939937195	22765.18703	383.6105378	1401.460046	10480.91923	309.8026705	754.090268	2945.914835	2879.021333	1828.762423	0.000135838	0.000733695	-0.005649173	0.007488159	0.007577624	0.006990743	0.004826264	0.010792186	-0.000221982	-0.0012424	0.00076394	0.00249599	0.009912708	-0.00057965	0.002988665	0.00056424	0.000719423	16578.03043	7969.696926	18956.40323	1353.9889	1894.4982	998.3597225	4239.18	0.002439634	-0.004310853	-0.002360371	-0.004809945	-0.000117702	0.001325308	0.004641367
2021-06-14	4151.25	70.99541022	634.2541146	84.45744579	0.082113656	0.381649106	2959.09732	7.838557884	22952.40153	384.5589307	1420.950677	10491.04414	312.564288	751.3117066	2970.118132	2910.282667	1834.202859	0.009533599	-0.007607056	-0.004040879	0.000967524	-0.009853508	-0.005788719	0.010059965	-0.012850491	0.008190088	0.00246923	0.013811555	0.000965566	0.008874622	-0.003691459	0.008182318	0.010799791	0.002970511	16601.58952	8013.72312	18983.91277	1359.8339	1891.3043	1006.594852	4255.15	0.001451942	0.001301474	-0.002324378	0.006297762	0.001002509	0.002356726	0.001813566
2021-06-15	4159.547872	71.02447049	631.2381488	84.66959716	0.081925721	0.387043924	3015.51481	7.833766781	23006.51487	384.1540143	1415.633196	10530.06395	309.2463134	753.0888575	2965.101648	2888.368	1835.44452	0.00199689	0.000409242	-0.00476648	0.002508782	-0.002291341	0.01403657	0.018886303	-0.000611409	0.002354858	-0.001053492	-0.003749219	0.003712445	-0.01067208	0.002362604	-0.001690413	-0.007558576	0.00067672	16599.37644	8039.130816	19045.30282	1358.7319	1904.3995	1005.985447	4246.59	-0.000133314	0.003165508	0.003228576	-0.000810722	0.006900039	-0.000605596	-0.002013706
2021-06-16	4156.595745	71.40963034	631.3563047	84.11222367	0.080857393	0.387163905	3000	7.853392351	23030.01496	383.5062568	1411.631301	10588.3635	308.5628637	755.909732	2962.137363	2894.92	1823.577944	-0.000709975	0.005408267	0.000187164	-0.006604687	-0.013125972	0.000309945	-0.005158277	0.00250212	0.001020932	-0.001687615	-0.002830933	0.005521216	-0.002212495	0.003738741	-0.001000225	0.00226584	-0.006486223	16594.99631	8065.67286	19047.49507	1360.3425	1906.61	1010.424241	4223.7	-0.000263908	0.003296168	0.0001151	0.001184668	0.00116006	0.004402678	-0.005404787
2021-06-17	4155.398936	71.4164201	629.7747846	82.66333039	0.080197755	0.389153952	3011.283498	7.88915255	23074.82564	379.618173	1397.756262	10605.71864	306.1081297	761.3681241	2951.497253	2894.165333	1809.892444	-0.000287972	9.51E-05	-0.002508099	-0.017375805	-0.008191501	0.005126898	0.003754111	0.004543136	0.001943861	-0.010189996	-0.009877706	0.001637735	-0.00798719	0.007195011	-0.003598505	-0.000260721	-0.007533054	16322.85876	7957.514562	18774.11968	1335.0032	1889.5899	994.2004367	4221.86	-0.01653472	-0.013500428	-0.014456292	-0.018802817	-0.008966975	-0.016186729	-0.000435732
2021-06-21	4172.87234	72.28398979	642.5068904	82.80591653	0.077469716	0.393648059	3004.231312	7.813683325	23144.25631	378.8986625	1404.105311	10462.69282	304.6066183	764.6121298	2950.585165	2895.781333	1801.48128	0.004196172	0.012074847	0.02001527	0.001723416	-0.034608423	0.01148223	-0.002344667	-0.009612252	0.003004418	-0.001897152	0.00453203	-0.013577485	-0.004917237	0.004251707	-0.000309073	0.000558209	-0.00465816	16285.3357	7851.080314	18553.81268	1315.5702	1830.1541	978.0852087	4224.79	0.011321255	0.004479946	0.009407943	0.008887709	-0.023407528	0.014462483	0.013905201
2021-06-22	4182.021277	72.112738	650.921136	82.8966989	0.078380669	0.392234485	3000	7.857102732	23271.91496	378.8255114	1404.301364	10495.50452	303.9825928	761.7066291	2960.574176	2904.437333	1811.011572	0.00219008	-0.002371963	0.013010951	0.001095727	0.011690229	-0.003597422	-0.001409444	0.00554146	0.005500625	-0.000193081	0.000139619	0.003131159	-0.002050729	-0.003807205	0.003379716	0.002984717	0.005276309	16348.85885	7863.7181	18597.8509	1309.5314	1878.4552	983.5174748	4246.44	0.003893047	0.001608393	0.002370728	-0.004600821	0.026049566	0.005538614	0.005111429
2021-06-23	4199.015957	71.30351368	655.9968624	82.61593389	0.077552993	0.392367441	2963.328632	7.840132382	23313.20379	375.6475813	1404.947407	10526.9534	303.0443261	761.2976023	2958.013736	2905.12	1808.838666	0.004055513	-0.011285094	0.007767514	-0.003392675	-0.010615845	0.000338913	-0.012299114	-0.00216221	0.001772619	-0.008424287	0.00045994	0.002991934	-0.003091354	-0.000537132	-0.00086522	0.000235015	-0.00120055	16411.15813	7829.183757	18471.93169	1302.8994	1867.2705	985.9609358	4241.84	0.003803377	-0.004401276	-0.006793657	-0.005077275	-0.005971998	0.002481329	-0.001083847
2021-06-24	4199.867021	71.85429409	655.9620747	82.90221075	0.076935167	0.39167457	2977.433004	7.849745669	23306.4275	373.6992553	1401.59526	10525.13284	303.9649465	760.7898449	2956.414835	2911.914667	1790.616746	0.000202661	0.007694769	-5.30E-05	0.003459163	-0.007998403	-0.001767434	0.004748347	0.001225413	-0.000290705	-0.005200076	-0.00238881	-0.000172958	0.003033302	-0.000667186	-0.000540678	0.002336128	-0.010124907	16413.70575	7914.94064	18607.30493	1317.7628	1864.7922	984.4514403	4266.49	0.000155225	0.010893935	0.007301868	0.011343362	-0.001328113	-0.001532162	0.005794338
2021-06-28	4219.095745	71.14242464	655.6206714	83.15277917	0.075976204	0.391868841	2997.179126	7.842764791	23418.30261	372.8481776	1400.767827	10552.73513	297.8801368	757.2919605	2933.821429	2921.885333	1837.756297	0.004567964	-0.009956527	-0.000520597	0.003017899	-0.012542894	0.000495878	0.006610034	-0.000889708	0.004788699	-0.002280037	-0.000590525	0.002619079	-0.020221207	-0.004608303	-0.007671515	0.003418244	0.025985312	16331.99027	7810.60182	18525.02838	1305.3318	1886.0279	977.3744529	4290.61	-0.00752748	-0.013192978	-0.006805163	-0.014289165	0.002961282	-0.011364214	0.002312366
2021-06-29	4244.787234	71.27401767	646.0112005	82.87526586	0.07600369	0.392260242	2966.149506	7.851156782	23441.22239	373.0418022	1393.488079	10554.2566	296.264385	758.6459803	2953.052198	2932.368	1841.54663	0.00607087	0.001848004	-0.014765535	-0.003342972	0.000361706	0.000998308	-0.010406906	0.001069458	0.000978234	0.000519177	-0.005210521	0.000144167	-0.005438932	0.001786379	0.006533464	0.003581218	0.002060355	16287.96835	7807.360784	18652.97339	1308.4145	1873.1041	976.1455555	4291.8	-0.00269908	-0.00041504	0.006882861	0.002358838	-0.006875976	-0.001258137	0.000277311
2021-06-30	4223.324468	72.55429011	653.5086255	82.80009216	0.076555981	0.393209242	2960.507757	7.817083148	23039.76084	369.1305395	1391.943939	10568.10066	300.3183435	761.4950635	2947.989011	2929.106667	1861.247107	-0.00506909	0.017803258	0.01153889	-0.000907482	0.007240359	0.00241639	-0.001903856	-0.004349396	-0.017274658	-0.010540137	-0.001108726	0.001310844	0.013590809	0.00374845	-0.001716032	-0.001112803	0.010640972	16270.43731	7733.905172	18457.08794	1291.3362	1859.27	969.6289288	4297.5	-0.001076898	-0.009453047	-0.010557098	-0.013138603	-0.007413064	-0.006698259	0.001327233
2021-07-07	4196.43617	72.88705771	654.346075	83.44237152	0.076781241	0.3894257	2953.455571	7.75488835	23038.20598	367.6477655	1367.15188	10689.02228	296.8541385	788.3921016	2985.131868	2922.28	1897.791695	-0.006386972	0.004575978	0.001280646	0.007727058	0.002938102	-0.009668803	-0.002384928	-0.007988087	-6.75E-05	-0.004025026	-0.017971631	0.011377168	-0.011602155	0.034711867	0.012520676	-0.002333351	0.019444194	16265.01002	7722.945532	18566.0452	1294.4017	1860.0476	980.4249125	4358.13	-0.002791995	0.002513949	0.011030834	0.000701497	-0.009219764	0.005754004	0.003353382
2021-07-08	4188.856383	73.25855741	649.139609	82.57126343	0.076541503	0.388924389	2935.119887	7.662755639	22983.12853	360.8059309	1369.067432	10716.35409	301.0936501	787.6022567	2978.843407	2886.669333	1896.043567	-0.001807877	0.005083977	-0.007988571	-0.010494513	-0.003127236	-0.001288138	-0.006227565	-0.011951736	-0.002393563	-0.018785095	0.001400145	0.002553735	0.014180444	-0.001002345	-0.002108816	-0.012260776	-0.000921562	15997.77512	7572.448974	18254.95363	1267.7497	1862.4743	962.7671731	4320.82	-0.016566518	-0.019679311	-0.016897911	-0.020805142	0.001303794	-0.018174452	-0.008597867
2021-07-12	4181.06383	73.29054629	652.6834281	83.01132167	0.076557513	0.389635389	2936.530324	7.426235617	22990.6853	360.9423834	1371.151089	10684.43447	297.3984129	800.2397743	2960.532967	2852.944	1912.23145	-0.001862038	0.000436562	0.005444408	0.005315285	0.000209146	0.00182645	0.000480423	-0.031352579	0.000328742	0.000378117	0.001520797	-0.002983034	-0.012348649	0.015918189	-0.006165798	-0.011751914	0.008501477	16224.10392	7774.0231	18714.91245	1297.995	1880.9752	986.6537884	4384.63	-0.000827571	0.004052033	0.006011384	0.009561317	0.0192241	0.006454673	0.003445215
2021-07-13	4180	73.8905142	664.9091314	83.54410863	0.075780347	0.389553631	2949.22426	7.48419379	22932.93413	362.6202124	1366.593944	10630.10375	297.4213957	804.5133992	2958.263736	2862.893333	1918.712049	-0.000254472	0.008152832	0.018558171	0.006397735	-0.010203278	-0.000209854	0.004313451	0.007774218	-0.002515098	0.004637697	-0.003329126	-0.005098007	7.73E-05	0.005326221	-0.000766788	0.003481325	0.003383295	16198.37782	7767.851868	18701.24962	1288.2396	1893.1057	981.2837419	4369.21	-0.00158693	-0.000794143	-0.000730317	-0.007544131	0.006428342	-0.005457551	-0.003523029
2021-07-15	4193.829787	74.37553142	672.5445967	84.04398685	0.076380537	0.388386604	2985.895628	7.460773948	23071.20279	362.1	1357.177446	10599.01898	298.7128818	804.9083216	2938.543956	2878.536	1924.841389	0.0033031	0.006542549	0.011418037	0.005965575	0.007888928	-0.003000302	0.012357572	-0.003134147	0.006011158	-0.001435623	-0.006914336	-0.002928505	0.004332877	0.000490763	-0.006688315	0.005449063	0.003189416	16054.50207	7668.008824	18457.06549	1272.7238	1871.5408	968.2626213	4360.03	-0.004174471	-0.010217516	-0.010395849	-0.011730425	-0.011391262	-0.01207134	-0.003267569
2021-07-26	4246.117021	75.51226406	681.835543	83.95875377	0.076983168	0.392369751	2964.739069	7.311387398	23580.35566	357.572104	1359.508869	10418.56764	293.6497404	812.8913963	2933.85989	2906.098667	1952.084411	0.012390576	0.015168072	0.013720065	-0.001014663	0.007858888	0.010203392	-0.00711072	-0.020226105	0.021828771	-0.012583385	0.001716373	-0.017171883	-0.017095153	0.009869132	-0.001595281	0.009529686	0.014054161	16068.97761	7754.19582	18410.09173	1294.3884	1853.6565	967.0707763	4422.23	0.005909191	0.01877278	0.013932758	0.02713359	0.010951519	0.01381531	0.01447254
2021-07-27	4240.37234	75.22970428	686.0104359	83.56011932	0.076909156	0.396394928	2944.992948	7.249481865	23625.83971	357.9345386	1361.468527	10446.32858	294.2582674	815.2750353	2930.879121	2911.112	1952.609939	-0.001353842	-0.003748924	0.006104351	-0.004759287	-0.000961867	0.01020637	-0.006682602	-0.008503051	0.001927038	0.001013085	0.001440408	0.00266102	0.002070144	0.002928006	-0.001016505	0.001723621	0.000269178	16038.59914	7714.19752	18328.09253	1287.9082	1874.096	967.7638866	4401.46	-0.001892293	-0.005171628	-0.004463984	-0.005018954	0.010966235	0.000716454	-0.00470779
2021-07-28	4241.223404	75.66891145	685.8783369	83.43229772	0.076505115	0.395007912	2952.045134	7.263237269	23655.75516	357.8252656	1370.681306	10449.42613	291.6839311	814.1184767	2941.85989	2915.661333	1972.438393	0.000200685	0.005821238	-0.00019258	-0.001530867	-0.005267332	-0.003505212	0.002391773	0.001895635	0.001265416	-0.000305334	0.006744003	0.000296476	-0.008787054	-0.001419619	0.003739578	0.001561528	0.010103632	16099.31561	7803.612317	18383.92405	1293.2766	1851.8966	969.5439225	4400.65	0.003778499	0.011524279	0.003041596	0.004159646	-0.011916107	0.001837639	-0.000184047
2021-07-29	4247.31383	75.67068067	684.0146059	84.01021975	0.076883763	0.394347355	2944.992948	7.30037208	23846.29722	357.4131821	1378.736683	10482.26644	291.5832732	815.4583921	2954.197802	2936.722667	1992.697073	0.001434977	2.34E-05	-0.002720989	0.006902958	0.004937109	-0.001673662	-0.002391773	0.005099682	0.00802252	-0.001152297	0.005859713	0.003137858	-0.000345152	0.001644495	0.004185146	0.007197554	0.010218494	16314.68273	7876.275121	18569.93003	1308.3303	1866.7737	985.191103	4419.15	0.013288721	0.009268348	0.010067018	0.011572746	0.008001344	0.016009858	0.004195113
2021-08-03	4285.718085	77.0560422	683.2128952	85.85788398	0.077278044	0.395524876	2913.963329	7.261720775	23732.93373	355.4276238	1395.013878	10401.35034	290.4317726	813.4273625	2978.873626	2989.002667	2024.065351	0.007130854	0.008191535	-0.008901854	0.013185145	0.01011787	0.007917424	0.002908388	0.002008646	7.15E-05	0.005798102	0.00126768	-0.001971655	0.000317527	0.003717541	0.002446942	0.004626719	0.003917054	16234.23675	7991.248185	18487.21258	1294.7079	1881.378	983.6652917	4423.15	-0.002798407	0.016149132	0.000182761	-0.002653523	0.022575276	0.009387789	0.006325424
2021-08-05	4294.946809	77.86630751	682.7336799	86.20278085	0.079588823	0.398754635	2871.650212	7.246780812	23808.85339	354.7444563	1395.298776	10408.46613	290.1384202	815.5148096	2996.733516	2989.178667	2020.220558	0.002151052	0.010460372	-0.00070166	0.00400902	0.029463789	0.008132595	-0.014627272	-0.002059478	0.00319381	-0.00192395	0.000204205	0.000683888	-0.001010567	0.002562949	0.005977616	5.89E-05	-0.001901346	16304.29703	8035.71015	18657.43395	1302.7119	1867.8133	987.8243419	4429.1	0.006081435	0.004240933	0.002414743	0.004624745	0.002962656	0.001160556	0.005982957
2021-08-16	4352.898936	79.48870814	704.0100363	86.5296131	0.078633521	0.396169329	2822.284908	7.318515382	23928.18892	354.7922568	1405.511163	10432.22964	285.0774954	813.9915374	3008.607143	3019.16	2086.551396	0.013402874	0.020621626	0.030687756	0.003784266	-0.012075584	-0.00650456	-0.017340043	0.009850146	0.004999714	0.000134737	0.007292485	0.002280492	-0.017597063	-0.001869612	0.003954361	0.009979991	0.032305961	16296.77779	8050.600044	18747.76936	1330.1309	1871.7154	986.7252151	4479.66	-0.00607563	-0.007744635	-0.002646879	-0.007372628	-0.009245559	-0.009778062	0.002606269
2021-08-23	4366.196809	80.63653775	693.2061828	85.55980312	0.079322981	0.362905364	2837.799718	7.116506219	24216.67774	360.0827815	1411.651536	10299.71365	292.4525643	803.8787024	3058.656593	2950.130667	2092.299523	0.00305029	0.014336893	-0.015465135	-0.01127112	0.008729801	-0.087699623	0.005482197	-0.027990585	0.011984342	0.014801528	0.004359267	-0.012783924	0.025541423	-0.012501579	0.016498569	-0.023129184	0.002751058	16146.71188	7831.25658	18576.29932	1315.4468	1851.56	970.7225876	4479.54	0.020400757	0.012583035	0.006845828	0.011911582	0.018218432	0.011822464	0.008489931
2021-08-24	4381.808511	80.82813191	697.5319817	86.44995515	0.079011634	0.366105248	2830.747532	7.220938967	24357.49418	368.4027037	1414.466226	10289.35726	289.1134814	805.4866008	3067.585165	2970.941333	2091.632403	0.003569206	0.002373203	0.006220888	0.01035011	-0.003932777	0.00877876	-0.002488182	0.01456809	0.005798013	0.02284269	0.001991913	-0.001006009	-0.0114832	0.001998178	0.002914863	0.007029386	-0.000318896	16297.39848	7823.89994	18673.4679	1315.9678	1869.8182	972.0130286	4486.23	0.009289062	-0.000939836	0.005217149	0.000395985	0.00981268	0.001328478	0.001492343
2021-08-25	4420.159574	80.71019675	704.1020082	86.52983826	0.079315739	0.392076863	2825.105783	7.283117067	24652.67531	373.0070096	1408.165587	10296.36122	287.4872506	804.0197461	3059.107143	2975.101333	2087.172226	0.008714257	-0.001460151	0.009374879	0.000923612	0.003841476	0.068537045	-0.001995013	0.008573944	0.012045855	0.012420569	-0.004464379	0.000680468	-0.005640767	-0.001822739	-0.002767571	0.00139925	-0.002134667	16314.54156	7835.516928	18614.07058	1315.8218	1864.6286	976.697564	4496.19	0.001051338	0.001483707	-0.00318591	-0.000110951	-0.002779316	0.00480784	0.002217666
2021-08-26	4432.260638	80.27361228	708.5837457	86.74564307	0.07854281	0.40915424	2858.956276	7.328074967	24749.65105	378.0071514	1412.050044	10305.69029	284.0526811	805.190409	3050.181319	2967.624	2076.245065	0.002733958	-0.005423968	0.00634501	0.002490888	-0.009792757	0.0426343	0.011910811	0.006153918	0.003925963	0.013315903	0.002754725	0.000905645	-0.012018796	0.001454954	-0.002922052	-0.002516467	-0.005249143	16207.533	7843.917501	18584.35265	1307.5537	1865.793	972.5893502	4469.91	-0.006580696	0.00107154	-0.001597806	-0.006303427	0.000624273	-0.0042151	-0.005862097
2021-09-01	4416.196809	81.31683052	718.3997237	90.77308445	0.080048399	0.408194898	2905.500705	7.485249524	24812.00333	382.1989403	1418.33356	10336.49677	283.7099337	808.5895628	3048.357143	3016.144	2082.861811	-0.003630881	0.01291206	0.013757879	0.045382621	0.018987613	-0.002347448	0.016149115	0.021221496	0.002516151	0.011028145	0.004440053	0.00298481	-0.001207362	0.004212667	-0.000598234	0.016217562	0.003181814	16411.18426	7986.743973	18699.56349	1337.3608	1909.46	980.121598	4524.09	0.00596051	0.010246579	-0.002119834	0.012676459	0.008437822	0.006384447	0.000311713
2021-09-02	4424.042553	81.98681809	719.6064301	91.64345072	0.080217775	0.410653501	2921.015515	7.555396326	24800.69825	380.3341346	1423.192822	10335.97921	280.4025417	808.6036671	3041.527473	3018.632	2083.858407	0.001775008	0.008205467	0.001678305	0.009542697	0.002113684	0.006005044	0.0053256	0.009327699	-0.000455733	-0.004891091	0.003420181	-5.01E-05	-0.011726136	1.74E-05	-0.002242956	0.000824554	0.00047836	16539.50529	8011.544568	18764.76291	1339.7431	1913.0807	985.7516147	4536.95	0.00778871	0.003100408	0.003480617	0.00177976	0.001894395	0.005727767	0.002838528
2021-09-07	4415.239362	83.80906082	705.9384953	91.69012951	0.081402774	0.404064275	2901.269394	7.690494065	24755.10815	381.0564312	1425.334982	10299.40156	278.2121804	820.493653	3039.263736	3043.824	2101.658271	0.000668846	0.009198122	0.002313808	-0.006790972	-0.001417595	-0.011988914	-0.000971817	-9.90E-05	0.0012227	-0.00085329	0.002493529	-0.002850414	-0.009228449	0.005740752	-0.000202458	0.000563485	0.011710703	16485.72221	7977.11902	18789.90474	1327.8396	1983.1973	980.4320657	4520.03	-0.008905543	0.004367348	0.002902792	-0.002694434	0.017705615	-0.004622474	-0.003401266
2021-09-08	4429.308511	84.61548826	708.0393644	91.69005426	0.080224783	0.407800782	2902.679831	7.726537711	24679.81377	384.2950954	1424.940571	10325.38615	276.5317259	830.8039492	3042.917582	3054.84	2116.008169	0.003181431	0.0095762	0.002971575	-8.21E-07	-0.014576869	0.009204814	0.000486027	0.00467583	-0.003046204	0.008463258	-0.000276753	0.002519745	-0.006058506	0.012487671	0.001201492	0.003612598	0.006804689	16363.04039	7887.296203	18462.27816	1317.2139	1995.3798	970.2327709	4514.07	-0.007469529	-0.011323932	-0.017590112	-0.008034436	0.006124068	-0.010457345	-0.001319445
